# Supplementary material for: High melanosome diversity exhibits weak correlation with color and environmental variables in the early evolution of therian mammals
Source: Sci Adv. 2025 Oct 24;11(43):eadw8707. doi: 10.1126/sciadv.adw8707 (PMC12551707; doi:10.1126/sciadv.adw8707)
Supplement: Supplementary file 2 — Data S1 to S3 [file sciadv.adw8707_data_s1_to_s3.zip]

Archive with 3 entries (3 files):
- adw8707_data_s1.csv
- adw8707_data_s2.xlsx
- adw8707_data_s3.csv
