# Supplementary material for: High melanosome diversity exhibits weak correlation with color and environmental variables in the early evolution of therian mammals
Source: Sci Adv. 2025 Oct 24;11(43):eadw8707. doi: 10.1126/sciadv.adw8707 (PMC12551707; doi:10.1126/sciadv.adw8707)
Supplement: Supplementary file 2 — Data S1 to S3 [file sciadv.adw8707_data_s1_to_s3.zip › adw8707_data_s1.csv]

No.	melanosome length (μm)	melanosome diameter (μm)	species	genus	order	family	position
1	0.868	0.305	Vilevolodon diplomylos	Vilevolodon	Haramiyida	Eleutherodontidae	plagiopatagium
2	0.732	0.327	Vilevolodon diplomylos	Vilevolodon	Haramiyida	Eleutherodontidae	plagiopatagium
3	0.696	0.283	Vilevolodon diplomylos	Vilevolodon	Haramiyida	Eleutherodontidae	plagiopatagium
4	0.627	0.237	Vilevolodon diplomylos	Vilevolodon	Haramiyida	Eleutherodontidae	plagiopatagium
5	0.953	0.323	Vilevolodon diplomylos	Vilevolodon	Haramiyida	Eleutherodontidae	plagiopatagium
6	0.747	0.239	Vilevolodon diplomylos	Vilevolodon	Haramiyida	Eleutherodontidae	plagiopatagium
7	0.595	0.248	Vilevolodon diplomylos	Vilevolodon	Haramiyida	Eleutherodontidae	plagiopatagium
8	0.507	0.312	Vilevolodon diplomylos	Vilevolodon	Haramiyida	Eleutherodontidae	plagiopatagium
9	1.003	0.558	Vilevolodon diplomylos	Vilevolodon	Haramiyida	Eleutherodontidae	plagiopatagium
10	0.572	0.369	Vilevolodon diplomylos	Vilevolodon	Haramiyida	Eleutherodontidae	plagiopatagium
11	0.821	0.378	Vilevolodon diplomylos	Vilevolodon	Haramiyida	Eleutherodontidae	plagiopatagium
12	0.924	0.468	Vilevolodon diplomylos	Vilevolodon	Haramiyida	Eleutherodontidae	plagiopatagium
13	0.812	0.371	Vilevolodon diplomylos	Vilevolodon	Haramiyida	Eleutherodontidae	plagiopatagium
14	0.663	0.448	Vilevolodon diplomylos	Vilevolodon	Haramiyida	Eleutherodontidae	plagiopatagium
15	1.11	0.445	Vilevolodon diplomylos	Vilevolodon	Haramiyida	Eleutherodontidae	plagiopatagium
16	0.934	0.382	Vilevolodon diplomylos	Vilevolodon	Haramiyida	Eleutherodontidae	plagiopatagium
17	0.736	0.405	Vilevolodon diplomylos	Vilevolodon	Haramiyida	Eleutherodontidae	plagiopatagium
18	0.7	0.447	Vilevolodon diplomylos	Vilevolodon	Haramiyida	Eleutherodontidae	plagiopatagium
19	0.948	0.357	Vilevolodon diplomylos	Vilevolodon	Haramiyida	Eleutherodontidae	plagiopatagium
20	0.861	0.379	Vilevolodon diplomylos	Vilevolodon	Haramiyida	Eleutherodontidae	plagiopatagium
21	1.377	0.424	Vilevolodon diplomylos	Vilevolodon	Haramiyida	Eleutherodontidae	plagiopatagium
22	1.486	0.604	Vilevolodon diplomylos	Vilevolodon	Haramiyida	Eleutherodontidae	plagiopatagium
23	0.665	0.49	Vilevolodon diplomylos	Vilevolodon	Haramiyida	Eleutherodontidae	plagiopatagium
24	0.596	0.536	Vilevolodon diplomylos	Vilevolodon	Haramiyida	Eleutherodontidae	plagiopatagium
25	1.373	0.501	Vilevolodon diplomylos	Vilevolodon	Haramiyida	Eleutherodontidae	plagiopatagium
26	0.703	0.628	Vilevolodon diplomylos	Vilevolodon	Haramiyida	Eleutherodontidae	plagiopatagium
27	0.819	0.369	Vilevolodon diplomylos	Vilevolodon	Haramiyida	Eleutherodontidae	plagiopatagium
28	0.849	0.536	Vilevolodon diplomylos	Vilevolodon	Haramiyida	Eleutherodontidae	plagiopatagium
29	0.896	0.391	Vilevolodon diplomylos	Vilevolodon	Haramiyida	Eleutherodontidae	plagiopatagium
30	1.133	0.758	Vilevolodon diplomylos	Vilevolodon	Haramiyida	Eleutherodontidae	plagiopatagium
31	1.094	0.573	Vilevolodon diplomylos	Vilevolodon	Haramiyida	Eleutherodontidae	plagiopatagium
32	0.943	0.377	Vilevolodon diplomylos	Vilevolodon	Haramiyida	Eleutherodontidae	plagiopatagium
33	0.874	0.484	Vilevolodon diplomylos	Vilevolodon	Haramiyida	Eleutherodontidae	plagiopatagium
34	0.992	0.435	Vilevolodon diplomylos	Vilevolodon	Haramiyida	Eleutherodontidae	plagiopatagium
35	0.883	0.415	Vilevolodon diplomylos	Vilevolodon	Haramiyida	Eleutherodontidae	plagiopatagium
36	1.064	0.506	Vilevolodon diplomylos	Vilevolodon	Haramiyida	Eleutherodontidae	plagiopatagium
37	1.064	0.503	Vilevolodon diplomylos	Vilevolodon	Haramiyida	Eleutherodontidae	plagiopatagium
38	1.012	0.419	Vilevolodon diplomylos	Vilevolodon	Haramiyida	Eleutherodontidae	plagiopatagium
39	0.791	0.356	Vilevolodon diplomylos	Vilevolodon	Haramiyida	Eleutherodontidae	plagiopatagium
40	0.73	0.457	Vilevolodon diplomylos	Vilevolodon	Haramiyida	Eleutherodontidae	plagiopatagium
41	1.098	0.623	Vilevolodon diplomylos	Vilevolodon	Haramiyida	Eleutherodontidae	plagiopatagium
42	1.023	0.432	Vilevolodon diplomylos	Vilevolodon	Haramiyida	Eleutherodontidae	plagiopatagium
43	0.759	0.536	Vilevolodon diplomylos	Vilevolodon	Haramiyida	Eleutherodontidae	plagiopatagium
44	0.894	0.475	Vilevolodon diplomylos	Vilevolodon	Haramiyida	Eleutherodontidae	plagiopatagium
45	0.748	0.449	Vilevolodon diplomylos	Vilevolodon	Haramiyida	Eleutherodontidae	plagiopatagium
46	0.943	0.524	Vilevolodon diplomylos	Vilevolodon	Haramiyida	Eleutherodontidae	plagiopatagium
47	0.877	0.602	Vilevolodon diplomylos	Vilevolodon	Haramiyida	Eleutherodontidae	plagiopatagium
48	1.231	0.417	Vilevolodon diplomylos	Vilevolodon	Haramiyida	Eleutherodontidae	plagiopatagium
49	0.949	0.538	Vilevolodon diplomylos	Vilevolodon	Haramiyida	Eleutherodontidae	plagiopatagium
50	0.775	0.405	Vilevolodon diplomylos	Vilevolodon	Haramiyida	Eleutherodontidae	plagiopatagium
51	0.673	0.451	Vilevolodon diplomylos	Vilevolodon	Haramiyida	Eleutherodontidae	plagiopatagium
52	0.965	0.347	Vilevolodon diplomylos	Vilevolodon	Haramiyida	Eleutherodontidae	plagiopatagium
53	0.856	0.642	Vilevolodon diplomylos	Vilevolodon	Haramiyida	Eleutherodontidae	plagiopatagium
54	0.951	0.516	Vilevolodon diplomylos	Vilevolodon	Haramiyida	Eleutherodontidae	plagiopatagium
55	0.887	0.326	Vilevolodon diplomylos	Vilevolodon	Haramiyida	Eleutherodontidae	plagiopatagium
56	0.694	0.39	Vilevolodon diplomylos	Vilevolodon	Haramiyida	Eleutherodontidae	plagiopatagium
57	0.728	0.38	Vilevolodon diplomylos	Vilevolodon	Haramiyida	Eleutherodontidae	plagiopatagium
58	0.545	0.308	Vilevolodon diplomylos	Vilevolodon	Haramiyida	Eleutherodontidae	plagiopatagium
59	1.091	0.523	Vilevolodon diplomylos	Vilevolodon	Haramiyida	Eleutherodontidae	plagiopatagium
60	0.874	0.522	Vilevolodon diplomylos	Vilevolodon	Haramiyida	Eleutherodontidae	plagiopatagium
61	1.058	0.64	Vilevolodon diplomylos	Vilevolodon	Haramiyida	Eleutherodontidae	plagiopatagium
62	0.961	0.459	Vilevolodon diplomylos	Vilevolodon	Haramiyida	Eleutherodontidae	plagiopatagium
63	1.247	0.639	Vilevolodon diplomylos	Vilevolodon	Haramiyida	Eleutherodontidae	plagiopatagium
64	0.975	0.464	Vilevolodon diplomylos	Vilevolodon	Haramiyida	Eleutherodontidae	plagiopatagium
65	0.721	0.431	Vilevolodon diplomylos	Vilevolodon	Haramiyida	Eleutherodontidae	plagiopatagium
66	1.01	0.529	Vilevolodon diplomylos	Vilevolodon	Haramiyida	Eleutherodontidae	plagiopatagium
67	1.384	0.42	Vilevolodon diplomylos	Vilevolodon	Haramiyida	Eleutherodontidae	plagiopatagium
68	0.886	0.533	Vilevolodon diplomylos	Vilevolodon	Haramiyida	Eleutherodontidae	plagiopatagium
69	1.206	0.492	Vilevolodon diplomylos	Vilevolodon	Haramiyida	Eleutherodontidae	plagiopatagium
70	1.072	0.371	Vilevolodon diplomylos	Vilevolodon	Haramiyida	Eleutherodontidae	plagiopatagium
71	0.92	0.326	Vilevolodon diplomylos	Vilevolodon	Haramiyida	Eleutherodontidae	plagiopatagium
72	0.674	0.383	Vilevolodon diplomylos	Vilevolodon	Haramiyida	Eleutherodontidae	plagiopatagium
73	0.905	0.312	Vilevolodon diplomylos	Vilevolodon	Haramiyida	Eleutherodontidae	plagiopatagium
74	0.983	0.545	Vilevolodon diplomylos	Vilevolodon	Haramiyida	Eleutherodontidae	plagiopatagium
75	0.983	0.366	Vilevolodon diplomylos	Vilevolodon	Haramiyida	Eleutherodontidae	plagiopatagium
76	1.046	0.56	Vilevolodon diplomylos	Vilevolodon	Haramiyida	Eleutherodontidae	plagiopatagium
77	1.002	0.4	Vilevolodon diplomylos	Vilevolodon	Haramiyida	Eleutherodontidae	plagiopatagium
78	1.328	0.499	Vilevolodon diplomylos	Vilevolodon	Haramiyida	Eleutherodontidae	plagiopatagium
79	1.165	0.526	Vilevolodon diplomylos	Vilevolodon	Haramiyida	Eleutherodontidae	plagiopatagium
80	1.153	0.627	Vilevolodon diplomylos	Vilevolodon	Haramiyida	Eleutherodontidae	plagiopatagium
81	0.829	0.476	Vilevolodon diplomylos	Vilevolodon	Haramiyida	Eleutherodontidae	plagiopatagium
82	1.7	0.533	Vilevolodon diplomylos	Vilevolodon	Haramiyida	Eleutherodontidae	plagiopatagium
83	1.234	0.339	Vilevolodon diplomylos	Vilevolodon	Haramiyida	Eleutherodontidae	plagiopatagium
84	1.408	0.53	Vilevolodon diplomylos	Vilevolodon	Haramiyida	Eleutherodontidae	plagiopatagium
85	0.394	0.294	Vilevolodon diplomylos	Vilevolodon	Haramiyida	Eleutherodontidae	plagiopatagium
86	0.843	0.4	Vilevolodon diplomylos	Vilevolodon	Haramiyida	Eleutherodontidae	plagiopatagium
87	0.897	0.456	Vilevolodon diplomylos	Vilevolodon	Haramiyida	Eleutherodontidae	plagiopatagium
88	1.369	0.43	Vilevolodon diplomylos	Vilevolodon	Haramiyida	Eleutherodontidae	plagiopatagium
89	1.118	0.58	Vilevolodon diplomylos	Vilevolodon	Haramiyida	Eleutherodontidae	plagiopatagium
90	0.987	0.572	Vilevolodon diplomylos	Vilevolodon	Haramiyida	Eleutherodontidae	plagiopatagium
91	1.007	0.391	Vilevolodon diplomylos	Vilevolodon	Haramiyida	Eleutherodontidae	plagiopatagium
92	1.062	0.555	Vilevolodon diplomylos	Vilevolodon	Haramiyida	Eleutherodontidae	plagiopatagium
93	1.309	0.381	Vilevolodon diplomylos	Vilevolodon	Haramiyida	Eleutherodontidae	plagiopatagium
94	1.059	0.429	Vilevolodon diplomylos	Vilevolodon	Haramiyida	Eleutherodontidae	plagiopatagium
95	1.341	0.456	Vilevolodon diplomylos	Vilevolodon	Haramiyida	Eleutherodontidae	plagiopatagium
96	0.64	0.309	Vilevolodon diplomylos	Vilevolodon	Haramiyida	Eleutherodontidae	plagiopatagium
97	0.594	0.381	Vilevolodon diplomylos	Vilevolodon	Haramiyida	Eleutherodontidae	plagiopatagium
98	1.144	0.314	Vilevolodon diplomylos	Vilevolodon	Haramiyida	Eleutherodontidae	plagiopatagium
99	0.916	0.425	Vilevolodon diplomylos	Vilevolodon	Haramiyida	Eleutherodontidae	plagiopatagium
100	0.895	0.401	Vilevolodon diplomylos	Vilevolodon	Haramiyida	Eleutherodontidae	plagiopatagium
101	0.993	0.612	Vilevolodon diplomylos	Vilevolodon	Haramiyida	Eleutherodontidae	plagiopatagium
102	0.846	0.635	Vilevolodon diplomylos	Vilevolodon	Haramiyida	Eleutherodontidae	plagiopatagium
103	1.172	0.505	Vilevolodon diplomylos	Vilevolodon	Haramiyida	Eleutherodontidae	plagiopatagium
104	1.236	0.484	Vilevolodon diplomylos	Vilevolodon	Haramiyida	Eleutherodontidae	plagiopatagium
105	1.153	0.719	Vilevolodon diplomylos	Vilevolodon	Haramiyida	Eleutherodontidae	plagiopatagium
106	1.148	0.595	Vilevolodon diplomylos	Vilevolodon	Haramiyida	Eleutherodontidae	plagiopatagium
107	0.994	0.596	Vilevolodon diplomylos	Vilevolodon	Haramiyida	Eleutherodontidae	plagiopatagium
108	1.035	0.5	Vilevolodon diplomylos	Vilevolodon	Haramiyida	Eleutherodontidae	plagiopatagium
109	0.776	0.406	Vilevolodon diplomylos	Vilevolodon	Haramiyida	Eleutherodontidae	plagiopatagium
110	0.991	0.481	Vilevolodon diplomylos	Vilevolodon	Haramiyida	Eleutherodontidae	plagiopatagium
111	0.735	0.567	Vilevolodon diplomylos	Vilevolodon	Haramiyida	Eleutherodontidae	plagiopatagium
112	1.033	0.726	Vilevolodon diplomylos	Vilevolodon	Haramiyida	Eleutherodontidae	plagiopatagium
113	0.616	0.289	Vilevolodon diplomylos	Vilevolodon	Haramiyida	Eleutherodontidae	plagiopatagium
114	0.791	0.423	Vilevolodon diplomylos	Vilevolodon	Haramiyida	Eleutherodontidae	plagiopatagium
115	0.978	0.51	Vilevolodon diplomylos	Vilevolodon	Haramiyida	Eleutherodontidae	plagiopatagium
116	1.103	0.594	Vilevolodon diplomylos	Vilevolodon	Haramiyida	Eleutherodontidae	plagiopatagium
117	1.444	0.532	Vilevolodon diplomylos	Vilevolodon	Haramiyida	Eleutherodontidae	plagiopatagium
118	0.911	0.449	Vilevolodon diplomylos	Vilevolodon	Haramiyida	Eleutherodontidae	plagiopatagium
119	1.252	0.398	Vilevolodon diplomylos	Vilevolodon	Haramiyida	Eleutherodontidae	plagiopatagium
120	1.016	0.438	Vilevolodon diplomylos	Vilevolodon	Haramiyida	Eleutherodontidae	plagiopatagium
121	0.724	0.486	Vilevolodon diplomylos	Vilevolodon	Haramiyida	Eleutherodontidae	plagiopatagium
122	0.947	0.369	Vilevolodon diplomylos	Vilevolodon	Haramiyida	Eleutherodontidae	plagiopatagium
123	0.678	0.434	Vilevolodon diplomylos	Vilevolodon	Haramiyida	Eleutherodontidae	plagiopatagium
124	1.09	0.41	Vilevolodon diplomylos	Vilevolodon	Haramiyida	Eleutherodontidae	plagiopatagium
125	0.914	0.479	Vilevolodon diplomylos	Vilevolodon	Haramiyida	Eleutherodontidae	plagiopatagium
126	1.105	0.876	Vilevolodon diplomylos	Vilevolodon	Haramiyida	Eleutherodontidae	plagiopatagium
127	0.861	0.506	Vilevolodon diplomylos	Vilevolodon	Haramiyida	Eleutherodontidae	plagiopatagium
128	0.547	0.373	Vilevolodon diplomylos	Vilevolodon	Haramiyida	Eleutherodontidae	plagiopatagium
129	0.635	0.452	Vilevolodon diplomylos	Vilevolodon	Haramiyida	Eleutherodontidae	plagiopatagium
130	0.828	0.534	Vilevolodon diplomylos	Vilevolodon	Haramiyida	Eleutherodontidae	plagiopatagium
131	0.936	0.45	Vilevolodon diplomylos	Vilevolodon	Haramiyida	Eleutherodontidae	plagiopatagium
132	0.902	0.654	Vilevolodon diplomylos	Vilevolodon	Haramiyida	Eleutherodontidae	plagiopatagium
133	0.949	0.389	Vilevolodon diplomylos	Vilevolodon	Haramiyida	Eleutherodontidae	plagiopatagium
134	0.82	0.442	Vilevolodon diplomylos	Vilevolodon	Haramiyida	Eleutherodontidae	plagiopatagium
135	1.021	0.311	Vilevolodon diplomylos	Vilevolodon	Haramiyida	Eleutherodontidae	plagiopatagium
136	1.031	0.333	Vilevolodon diplomylos	Vilevolodon	Haramiyida	Eleutherodontidae	plagiopatagium
137	0.997	0.521	Vilevolodon diplomylos	Vilevolodon	Haramiyida	Eleutherodontidae	plagiopatagium
138	1.141	0.446	Vilevolodon diplomylos	Vilevolodon	Haramiyida	Eleutherodontidae	plagiopatagium
139	0.957	0.466	Vilevolodon diplomylos	Vilevolodon	Haramiyida	Eleutherodontidae	plagiopatagium
140	1.3	0.686	Vilevolodon diplomylos	Vilevolodon	Haramiyida	Eleutherodontidae	plagiopatagium
141	1.134	0.457	Vilevolodon diplomylos	Vilevolodon	Haramiyida	Eleutherodontidae	plagiopatagium
142	1.15	0.426	Vilevolodon diplomylos	Vilevolodon	Haramiyida	Eleutherodontidae	plagiopatagium
143	1.001	0.668	Vilevolodon diplomylos	Vilevolodon	Haramiyida	Eleutherodontidae	plagiopatagium
144	0.82	0.544	Vilevolodon diplomylos	Vilevolodon	Haramiyida	Eleutherodontidae	plagiopatagium
145	1.118	0.545	Vilevolodon diplomylos	Vilevolodon	Haramiyida	Eleutherodontidae	plagiopatagium
146	0.844	0.398	Vilevolodon diplomylos	Vilevolodon	Haramiyida	Eleutherodontidae	propatagium
147	0.935	0.386	Vilevolodon diplomylos	Vilevolodon	Haramiyida	Eleutherodontidae	propatagium
148	0.735	0.442	Vilevolodon diplomylos	Vilevolodon	Haramiyida	Eleutherodontidae	propatagium
149	0.727	0.517	Vilevolodon diplomylos	Vilevolodon	Haramiyida	Eleutherodontidae	propatagium
150	0.734	0.37	Vilevolodon diplomylos	Vilevolodon	Haramiyida	Eleutherodontidae	propatagium
151	0.883	0.33	Vilevolodon diplomylos	Vilevolodon	Haramiyida	Eleutherodontidae	propatagium
152	0.686	0.405	Vilevolodon diplomylos	Vilevolodon	Haramiyida	Eleutherodontidae	propatagium
153	0.932	0.448	Vilevolodon diplomylos	Vilevolodon	Haramiyida	Eleutherodontidae	propatagium
154	0.473	0.336	Vilevolodon diplomylos	Vilevolodon	Haramiyida	Eleutherodontidae	propatagium
155	0.968	0.425	Vilevolodon diplomylos	Vilevolodon	Haramiyida	Eleutherodontidae	propatagium
156	0.796	0.624	Vilevolodon diplomylos	Vilevolodon	Haramiyida	Eleutherodontidae	propatagium
157	0.946	0.675	Vilevolodon diplomylos	Vilevolodon	Haramiyida	Eleutherodontidae	propatagium
158	1.133	0.532	Vilevolodon diplomylos	Vilevolodon	Haramiyida	Eleutherodontidae	propatagium
159	0.809	0.456	Vilevolodon diplomylos	Vilevolodon	Haramiyida	Eleutherodontidae	propatagium
160	0.908	0.564	Vilevolodon diplomylos	Vilevolodon	Haramiyida	Eleutherodontidae	propatagium
161	1.035	0.479	Vilevolodon diplomylos	Vilevolodon	Haramiyida	Eleutherodontidae	propatagium
162	0.443	0.242	Vilevolodon diplomylos	Vilevolodon	Haramiyida	Eleutherodontidae	propatagium
163	0.907	0.524	Vilevolodon diplomylos	Vilevolodon	Haramiyida	Eleutherodontidae	propatagium
164	0.899	0.419	Vilevolodon diplomylos	Vilevolodon	Haramiyida	Eleutherodontidae	propatagium
165	0.933	0.388	Vilevolodon diplomylos	Vilevolodon	Haramiyida	Eleutherodontidae	propatagium
166	0.67	0.376	Vilevolodon diplomylos	Vilevolodon	Haramiyida	Eleutherodontidae	propatagium
167	0.699	0.447	Vilevolodon diplomylos	Vilevolodon	Haramiyida	Eleutherodontidae	propatagium
168	1.103	0.527	Vilevolodon diplomylos	Vilevolodon	Haramiyida	Eleutherodontidae	propatagium
169	0.884	0.47	Vilevolodon diplomylos	Vilevolodon	Haramiyida	Eleutherodontidae	propatagium
170	0.891	0.427	Vilevolodon diplomylos	Vilevolodon	Haramiyida	Eleutherodontidae	propatagium
171	1.111	0.526	Vilevolodon diplomylos	Vilevolodon	Haramiyida	Eleutherodontidae	propatagium
172	0.907	0.47	Vilevolodon diplomylos	Vilevolodon	Haramiyida	Eleutherodontidae	propatagium
173	1.145	0.514	Vilevolodon diplomylos	Vilevolodon	Haramiyida	Eleutherodontidae	propatagium
174	0.989	0.432	Vilevolodon diplomylos	Vilevolodon	Haramiyida	Eleutherodontidae	propatagium
175	0.707	0.414	Vilevolodon diplomylos	Vilevolodon	Haramiyida	Eleutherodontidae	propatagium
176	1.008	0.642	Vilevolodon diplomylos	Vilevolodon	Haramiyida	Eleutherodontidae	propatagium
177	0.619	0.392	Vilevolodon diplomylos	Vilevolodon	Haramiyida	Eleutherodontidae	propatagium
178	0.874	0.477	Vilevolodon diplomylos	Vilevolodon	Haramiyida	Eleutherodontidae	propatagium
179	0.947	0.46	Vilevolodon diplomylos	Vilevolodon	Haramiyida	Eleutherodontidae	propatagium
180	0.958	0.336	Vilevolodon diplomylos	Vilevolodon	Haramiyida	Eleutherodontidae	propatagium
181	1.062	0.384	Vilevolodon diplomylos	Vilevolodon	Haramiyida	Eleutherodontidae	propatagium
182	0.834	0.441	Vilevolodon diplomylos	Vilevolodon	Haramiyida	Eleutherodontidae	propatagium
183	0.651	0.42	Vilevolodon diplomylos	Vilevolodon	Haramiyida	Eleutherodontidae	propatagium
184	0.913	0.565	Vilevolodon diplomylos	Vilevolodon	Haramiyida	Eleutherodontidae	propatagium
185	0.996	0.627	Vilevolodon diplomylos	Vilevolodon	Haramiyida	Eleutherodontidae	propatagium
186	1.003	0.523	Vilevolodon diplomylos	Vilevolodon	Haramiyida	Eleutherodontidae	propatagium
187	0.763	0.359	Vilevolodon diplomylos	Vilevolodon	Haramiyida	Eleutherodontidae	propatagium
188	0.888	0.418	Vilevolodon diplomylos	Vilevolodon	Haramiyida	Eleutherodontidae	propatagium
189	0.862	0.369	Vilevolodon diplomylos	Vilevolodon	Haramiyida	Eleutherodontidae	propatagium
190	1.12	0.458	Vilevolodon diplomylos	Vilevolodon	Haramiyida	Eleutherodontidae	propatagium
191	1.265	0.41	Vilevolodon diplomylos	Vilevolodon	Haramiyida	Eleutherodontidae	propatagium
192	1.089	0.389	Vilevolodon diplomylos	Vilevolodon	Haramiyida	Eleutherodontidae	propatagium
193	0.813	0.326	Vilevolodon diplomylos	Vilevolodon	Haramiyida	Eleutherodontidae	propatagium
194	0.987	0.529	Vilevolodon diplomylos	Vilevolodon	Haramiyida	Eleutherodontidae	propatagium
195	0.893	0.284	Vilevolodon diplomylos	Vilevolodon	Haramiyida	Eleutherodontidae	propatagium
196	1.602	0.421	Vilevolodon diplomylos	Vilevolodon	Haramiyida	Eleutherodontidae	propatagium
197	1.503	0.294	Vilevolodon diplomylos	Vilevolodon	Haramiyida	Eleutherodontidae	propatagium
198	0.793	0.511	Vilevolodon diplomylos	Vilevolodon	Haramiyida	Eleutherodontidae	propatagium
199	1.175	0.395	Vilevolodon diplomylos	Vilevolodon	Haramiyida	Eleutherodontidae	propatagium
200	0.634	0.42	Vilevolodon diplomylos	Vilevolodon	Haramiyida	Eleutherodontidae	propatagium
201	0.984	0.354	Vilevolodon diplomylos	Vilevolodon	Haramiyida	Eleutherodontidae	propatagium
202	0.823	0.498	Vilevolodon diplomylos	Vilevolodon	Haramiyida	Eleutherodontidae	propatagium
203	0.807	0.266	Vilevolodon diplomylos	Vilevolodon	Haramiyida	Eleutherodontidae	propatagium
204	0.792	0.411	Vilevolodon diplomylos	Vilevolodon	Haramiyida	Eleutherodontidae	propatagium
205	1.113	0.42	Vilevolodon diplomylos	Vilevolodon	Haramiyida	Eleutherodontidae	propatagium
206	0.745	0.458	Vilevolodon diplomylos	Vilevolodon	Haramiyida	Eleutherodontidae	propatagium
207	0.901	0.306	Vilevolodon diplomylos	Vilevolodon	Haramiyida	Eleutherodontidae	propatagium
208	1.185	0.308	Vilevolodon diplomylos	Vilevolodon	Haramiyida	Eleutherodontidae	propatagium
209	0.811	0.251	Vilevolodon diplomylos	Vilevolodon	Haramiyida	Eleutherodontidae	propatagium
210	0.874	0.366	Vilevolodon diplomylos	Vilevolodon	Haramiyida	Eleutherodontidae	propatagium
211	1.327	0.42	Vilevolodon diplomylos	Vilevolodon	Haramiyida	Eleutherodontidae	propatagium
212	0.768	0.335	Vilevolodon diplomylos	Vilevolodon	Haramiyida	Eleutherodontidae	propatagium
213	0.722	0.348	Vilevolodon diplomylos	Vilevolodon	Haramiyida	Eleutherodontidae	propatagium
214	0.941	0.426	Vilevolodon diplomylos	Vilevolodon	Haramiyida	Eleutherodontidae	propatagium
215	1.108	0.338	Vilevolodon diplomylos	Vilevolodon	Haramiyida	Eleutherodontidae	propatagium
216	0.903	0.357	Vilevolodon diplomylos	Vilevolodon	Haramiyida	Eleutherodontidae	propatagium
217	0.779	0.508	Vilevolodon diplomylos	Vilevolodon	Haramiyida	Eleutherodontidae	propatagium
218	1.334	0.582	Vilevolodon diplomylos	Vilevolodon	Haramiyida	Eleutherodontidae	propatagium
219	1.405	0.607	Vilevolodon diplomylos	Vilevolodon	Haramiyida	Eleutherodontidae	propatagium
220	1.298	0.446	Vilevolodon diplomylos	Vilevolodon	Haramiyida	Eleutherodontidae	propatagium
221	1.133	0.524	Vilevolodon diplomylos	Vilevolodon	Haramiyida	Eleutherodontidae	propatagium
222	1.161	0.57	Vilevolodon diplomylos	Vilevolodon	Haramiyida	Eleutherodontidae	propatagium
223	0.698	0.571	Vilevolodon diplomylos	Vilevolodon	Haramiyida	Eleutherodontidae	propatagium
224	1.168	0.356	Vilevolodon diplomylos	Vilevolodon	Haramiyida	Eleutherodontidae	propatagium
225	1.097	0.573	Vilevolodon diplomylos	Vilevolodon	Haramiyida	Eleutherodontidae	propatagium
226	1.043	0.486	Vilevolodon diplomylos	Vilevolodon	Haramiyida	Eleutherodontidae	propatagium
227	1.094	0.434	Vilevolodon diplomylos	Vilevolodon	Haramiyida	Eleutherodontidae	propatagium
228	0.952	0.553	Vilevolodon diplomylos	Vilevolodon	Haramiyida	Eleutherodontidae	propatagium
229	0.86	0.474	Vilevolodon diplomylos	Vilevolodon	Haramiyida	Eleutherodontidae	propatagium
230	0.883	0.429	Vilevolodon diplomylos	Vilevolodon	Haramiyida	Eleutherodontidae	propatagium
231	1.217	0.509	Vilevolodon diplomylos	Vilevolodon	Haramiyida	Eleutherodontidae	propatagium
232	1.139	0.513	Vilevolodon diplomylos	Vilevolodon	Haramiyida	Eleutherodontidae	propatagium
233	1.144	0.547	Vilevolodon diplomylos	Vilevolodon	Haramiyida	Eleutherodontidae	propatagium
234	0.885	0.452	Vilevolodon diplomylos	Vilevolodon	Haramiyida	Eleutherodontidae	propatagium
235	0.887	0.368	Vilevolodon diplomylos	Vilevolodon	Haramiyida	Eleutherodontidae	propatagium
236	0.838	0.364	Vilevolodon diplomylos	Vilevolodon	Haramiyida	Eleutherodontidae	propatagium
237	0.633	0.436	Vilevolodon diplomylos	Vilevolodon	Haramiyida	Eleutherodontidae	propatagium
238	0.978	0.475	Vilevolodon diplomylos	Vilevolodon	Haramiyida	Eleutherodontidae	propatagium
239	0.914	0.393	Vilevolodon diplomylos	Vilevolodon	Haramiyida	Eleutherodontidae	propatagium
240	0.719	0.494	Vilevolodon diplomylos	Vilevolodon	Haramiyida	Eleutherodontidae	propatagium
241	0.83	0.358	Vilevolodon diplomylos	Vilevolodon	Haramiyida	Eleutherodontidae	propatagium
242	1.02	0.644	Vilevolodon diplomylos	Vilevolodon	Haramiyida	Eleutherodontidae	propatagium
243	0.873	0.407	Vilevolodon diplomylos	Vilevolodon	Haramiyida	Eleutherodontidae	propatagium
244	0.934	0.408	Vilevolodon diplomylos	Vilevolodon	Haramiyida	Eleutherodontidae	propatagium
245	1.059	0.525	Vilevolodon diplomylos	Vilevolodon	Haramiyida	Eleutherodontidae	propatagium
246	0.906	0.426	Vilevolodon diplomylos	Vilevolodon	Haramiyida	Eleutherodontidae	propatagium
247	0.899	0.398	Vilevolodon diplomylos	Vilevolodon	Haramiyida	Eleutherodontidae	propatagium
248	0.716	0.469	Vilevolodon diplomylos	Vilevolodon	Haramiyida	Eleutherodontidae	propatagium
249	1.079	0.48	Vilevolodon diplomylos	Vilevolodon	Haramiyida	Eleutherodontidae	propatagium
250	0.992	0.473	Vilevolodon diplomylos	Vilevolodon	Haramiyida	Eleutherodontidae	propatagium
251	1.085	0.438	Vilevolodon diplomylos	Vilevolodon	Haramiyida	Eleutherodontidae	propatagium
252	0.856	0.431	Vilevolodon diplomylos	Vilevolodon	Haramiyida	Eleutherodontidae	propatagium
253	0.505	0.431	Vilevolodon diplomylos	Vilevolodon	Haramiyida	Eleutherodontidae	propatagium
254	0.622	0.449	Vilevolodon diplomylos	Vilevolodon	Haramiyida	Eleutherodontidae	propatagium
255	1.359	0.521	Vilevolodon diplomylos	Vilevolodon	Haramiyida	Eleutherodontidae	propatagium
256	0.802	0.595	Vilevolodon diplomylos	Vilevolodon	Haramiyida	Eleutherodontidae	propatagium
257	1.236	0.382	Vilevolodon diplomylos	Vilevolodon	Haramiyida	Eleutherodontidae	propatagium
258	0.89	0.458	Vilevolodon diplomylos	Vilevolodon	Haramiyida	Eleutherodontidae	propatagium
259	1.056	0.523	Vilevolodon diplomylos	Vilevolodon	Haramiyida	Eleutherodontidae	propatagium
260	1.158	0.461	Vilevolodon diplomylos	Vilevolodon	Haramiyida	Eleutherodontidae	propatagium
261	0.756	0.423	Vilevolodon diplomylos	Vilevolodon	Haramiyida	Eleutherodontidae	propatagium
262	1.556	0.445	Vilevolodon diplomylos	Vilevolodon	Haramiyida	Eleutherodontidae	propatagium
263	0.879	0.41	Vilevolodon diplomylos	Vilevolodon	Haramiyida	Eleutherodontidae	propatagium
264	0.809	0.426	Vilevolodon diplomylos	Vilevolodon	Haramiyida	Eleutherodontidae	propatagium
265	1.406	0.557	Vilevolodon diplomylos	Vilevolodon	Haramiyida	Eleutherodontidae	propatagium
266	0.675	0.477	Vilevolodon diplomylos	Vilevolodon	Haramiyida	Eleutherodontidae	propatagium
267	0.703	0.481	Vilevolodon diplomylos	Vilevolodon	Haramiyida	Eleutherodontidae	propatagium
268	0.871	0.441	Vilevolodon diplomylos	Vilevolodon	Haramiyida	Eleutherodontidae	propatagium
269	1.013	0.309	Vilevolodon diplomylos	Vilevolodon	Haramiyida	Eleutherodontidae	propatagium
270	0.864	0.41	Vilevolodon diplomylos	Vilevolodon	Haramiyida	Eleutherodontidae	propatagium
271	0.964	0.444	Vilevolodon diplomylos	Vilevolodon	Haramiyida	Eleutherodontidae	propatagium
272	1.108	0.449	Vilevolodon diplomylos	Vilevolodon	Haramiyida	Eleutherodontidae	propatagium
273	0.927	0.455	Vilevolodon diplomylos	Vilevolodon	Haramiyida	Eleutherodontidae	propatagium
274	1.115	0.532	Vilevolodon diplomylos	Vilevolodon	Haramiyida	Eleutherodontidae	propatagium
275	1.051	0.453	Vilevolodon diplomylos	Vilevolodon	Haramiyida	Eleutherodontidae	propatagium
276	0.659	0.423	Vilevolodon diplomylos	Vilevolodon	Haramiyida	Eleutherodontidae	propatagium
277	0.859	0.373	Vilevolodon diplomylos	Vilevolodon	Haramiyida	Eleutherodontidae	propatagium
278	0.838	0.469	Vilevolodon diplomylos	Vilevolodon	Haramiyida	Eleutherodontidae	propatagium
279	0.857	0.498	Vilevolodon diplomylos	Vilevolodon	Haramiyida	Eleutherodontidae	propatagium
280	0.997	0.551	Vilevolodon diplomylos	Vilevolodon	Haramiyida	Eleutherodontidae	propatagium
281	1.342	0.484	Vilevolodon diplomylos	Vilevolodon	Haramiyida	Eleutherodontidae	propatagium
282	1.437	0.635	Vilevolodon diplomylos	Vilevolodon	Haramiyida	Eleutherodontidae	propatagium
283	1.071	0.369	Vilevolodon diplomylos	Vilevolodon	Haramiyida	Eleutherodontidae	propatagium
284	0.843	0.535	Vilevolodon diplomylos	Vilevolodon	Haramiyida	Eleutherodontidae	propatagium
285	0.957	0.475	Vilevolodon diplomylos	Vilevolodon	Haramiyida	Eleutherodontidae	propatagium
286	1.261	0.488	Vilevolodon diplomylos	Vilevolodon	Haramiyida	Eleutherodontidae	propatagium
287	0.697	0.345	Vilevolodon diplomylos	Vilevolodon	Haramiyida	Eleutherodontidae	propatagium
288	1.275	0.507	Vilevolodon diplomylos	Vilevolodon	Haramiyida	Eleutherodontidae	propatagium
289	1	0.71	Vilevolodon diplomylos	Vilevolodon	Haramiyida	Eleutherodontidae	propatagium
290	0.842	0.468	Vilevolodon diplomylos	Vilevolodon	Haramiyida	Eleutherodontidae	propatagium
291	0.926	0.335	Vilevolodon diplomylos	Vilevolodon	Haramiyida	Eleutherodontidae	propatagium
292	1.104	0.362	Vilevolodon diplomylos	Vilevolodon	Haramiyida	Eleutherodontidae	propatagium
293	1.46	0.401	Vilevolodon diplomylos	Vilevolodon	Haramiyida	Eleutherodontidae	propatagium
294	0.913	0.486	Vilevolodon diplomylos	Vilevolodon	Haramiyida	Eleutherodontidae	propatagium
295	0.944	0.501	Vilevolodon diplomylos	Vilevolodon	Haramiyida	Eleutherodontidae	propatagium
296	1.218	0.595	Vilevolodon diplomylos	Vilevolodon	Haramiyida	Eleutherodontidae	propatagium
297	1.546	0.453	Vilevolodon diplomylos	Vilevolodon	Haramiyida	Eleutherodontidae	propatagium
298	0.595	0.299	Vilevolodon diplomylos	Vilevolodon	Haramiyida	Eleutherodontidae	propatagium
299	0.986	0.333	Vilevolodon diplomylos	Vilevolodon	Haramiyida	Eleutherodontidae	propatagium
300	0.816	0.435	Vilevolodon diplomylos	Vilevolodon	Haramiyida	Eleutherodontidae	propatagium
301	1.041	0.502	Vilevolodon diplomylos	Vilevolodon	Haramiyida	Eleutherodontidae	propatagium
302	0.996	0.573	Vilevolodon diplomylos	Vilevolodon	Haramiyida	Eleutherodontidae	propatagium
303	0.753	0.43	Vilevolodon diplomylos	Vilevolodon	Haramiyida	Eleutherodontidae	propatagium
304	1.074	0.525	Vilevolodon diplomylos	Vilevolodon	Haramiyida	Eleutherodontidae	propatagium
305	0.789	0.319	Vilevolodon diplomylos	Vilevolodon	Haramiyida	Eleutherodontidae	propatagium
306	0.959	0.619	Vilevolodon diplomylos	Vilevolodon	Haramiyida	Eleutherodontidae	propatagium
307	0.944	0.594	Vilevolodon diplomylos	Vilevolodon	Haramiyida	Eleutherodontidae	propatagium
308	1.19	0.518	Vilevolodon diplomylos	Vilevolodon	Haramiyida	Eleutherodontidae	propatagium
309	1.023	0.498	Vilevolodon diplomylos	Vilevolodon	Haramiyida	Eleutherodontidae	propatagium
