# Supplementary material for: High melanosome diversity exhibits weak correlation with color and environmental variables in the early evolution of therian mammals
Source: Sci Adv. 2025 Oct 24;11(43):eadw8707. doi: 10.1126/sciadv.adw8707 (PMC12551707; doi:10.1126/sciadv.adw8707)
Supplement: Supplementary file 2 — Data S1 to S3 [file sciadv.adw8707_data_s1_to_s3.zip › adw8707_data_s2.xlsx]

## Sheet: Extant mammalian melanosome dat
Species	Genus	Family	Order	Length of melanosome (μm)	Diameter of melanosome (μm)	Ratio	Size	CV_length	CV_diameter	CV_ratio	CV_size	Color value	redness	lightness	bio1	bio5	bio6	bio12	bio13	bio14	habitat data source	uv mean	uv min	uv max	LAI mean	LAI max	LAI min
Aeretes melanopterus	Aeretes	Sciuridae	Rodentia	1.11614	0.495768	2.25133	0.553345	0.277018	0.20543	0.311352	0.360096	#4D3628	1.34878	57.5237	4.71124	18.9129	-11.9515	737.01	136.952	4.27793	IUCN	4034.11	1517.96	6380.56	1.55479	3.0235	0.694699
Ailurus fulgens	Ailurus	Ailuridae	Carnivora	0.613151	0.453815	1.3511	0.278257	0.185117	0.180161	0.141239	0.34956	#904921	1.72327	83.8404	8.36415	19.4473	-5.97662	1063.45	218.385	8.15461	IUCN	5223.71	2341.22	7755.3	1.95641	2.64125	1.64424
Bos taurus	Bos	Bovidae	Artiodactyla	0.601631	0.415128	1.44927	0.249754	0.149355	0.141671	0.133435	0.259898	#333541	0.904756	56.5348	14.1969	26.3954	3.30641	943.697	137.469	36.2368	gbif	2804.91	1062.47	4814.17	1.63703	2.19615	1.15237
Callosciurus erythraeus	Callosciurus	Sciuridae	Rodentia	1.9571	0.430653	4.5445	0.842834	0.195468	0.149012	0.207339	0.27131	#5A5C53	1.02293	88.5272	18.3597	29.5153	5.39351	1502.46	288.586	19.7917	IUCN	4068.21	2241.29	5696.2	2.45202	2.98285	2.02277
Canis lupus	Canis	Canidae	Carnivora	0.823059	0.286366	2.87415	0.235697	0.184491	0.152472	0.221523	0.260454	#514A49	1.06748	76.4908	0.148783	22.5761	-21.0501	447.544	76.9226	14.4816	IUCN	2078.44	450.638	4183.41	0.826912	2.04338	0.221158
Capra aegagrus	Capra	Bovidae	Artiodactyla	0.479246	0.348841	1.37383	0.167181	0.191344	0.187152	0.118481	0.372352	#AF967A	1.17333	149.722	14.6382	33.7313	-2.90319	325.386	60.8528	3.49588	IUCN	4083.52	1343.6	6951.23	0.36554	0.68203	0.161351
Capricornis milneedwardsii	Capricornis	Bovidae	Artiodactyla	0.781574	0.338102	2.31165	0.264252	0.161847	0.154151	0.18642	0.262137	#2E2B29	1.05331	43.7234	15.2603	26.6495	1.5427	1386.81	270.818	17.5884	IUCN	4419.42	2332.16	6288.36	2.38249	2.8637	1.93168
Castor canadensis	Castor	Castoridae	Rodentia	0.779338	0.322049	2.41993	0.250985	0.227326	0.177059	0.278684	0.29274	#624839	1.29765	76.1942	3.23285	24.1989	-17.2625	664.877	92.7828	28.5436	IUCN	1991.46	339.525	4125.7	1.07488	2.33852	0.299517
Colobus guereza	Colobus	Cercopithecidae	Primates	1.28113	0.456563	2.80604	0.584918	0.176064	0.195553	0.189315	0.326194	#1B1D22	0.897632	30.3007	23.2568	31.5324	15.526	1424.63	233.137	21.3796	IUCN	5711.04	4966.3	6588.82	2.90947	3.45028	2.21946
Diceros bicornis	Diceros	Rhinocerotidae	Perissodactyla	0.602392	0.327117	1.84152	0.197052	0.166929	0.168103	0.174283	0.284247	#2A2725	1.06445	40.1683	23.8723	34.1105	12.5033	776.528	153.875	7.37135	IUCN	5513.66	4075.8	6757.97	1.5977	1.7496	1.411
Elephas maximus	Elephas	Elephantidae	Proboscidea	0.771806	0.390424	1.97684	0.301332	0.139656	0.171382	0.182712	0.264773	#766155	1.17749	100.694	24.3514	32.8032	13.8659	2151.32	464.217	18.955	IUCN	4703.72	3260.28	5940.07	3.1017	3.68531	2.5214
Equus caballus	Equus	Equidae	Perissodactyla	0.805369	0.396528	2.03105	0.319352	0.157593	0.195634	0.164904	0.315798	#2A292E	0.970908	43.5738	11.7968	26.3621	-1.05609	839.786	111.922	36.0448	gbif	2951.02	930.768	5285.45	1.55258	1.91461	1.19144
Equus hemionus	Equus	Equidae	Perissodactyla	0.595559	0.365983	1.62729	0.217965	0.212445	0.199504	0.274911	0.318983	#BF976F	1.26452	151.665	7.50056	30.5609	-16.7083	121.554	32.4174	1.30866	IUCN	2831.64	571.37	5355.92	0.26952	0.365009	0.152237
Erinaceus amurensis	Erinaceus	Erinaceidae	Eulipotyphla	0.904675	0.349923	2.58535	0.316567	0.188667	0.165906	0.188319	0.296988	#998B7B	1.10723	139.004	7.57355	27.6656	-14.9883	810.237	173.784	12.6748	IUCN	2428.85	712.789	4311.52	1.36904	2.91048	0.441079
Eumetopias jubatus	Eumetopias	Otariidae	Carnivora	0.795652	0.492101	1.61685	0.391542	0.179969	0.164977	0.195638	0.288527	#49362C	1.2782	57.8024	2.62678	17.0007	-9.9126	1347.5	196.152	53.6939	IUCN	1330.14	112.787	3012.67	1.21536	2.34187	0.561586
Giraffa camelopardalis	Giraffa	Giraffidae	Artiodactyla	0.647651	0.371661	1.74259	0.240706	0.189485	0.160503	0.188964	0.293856	#25201F	1.11066	33.5656	23.2339	33.1525	12.0817	618.164	135.015	3.31019	IUCN	5450.44	3918.34	6829.94	0.965974	2.75161	0.171513
Helarctos malayanus	Helarctos	Ursidae	Carnivora	1.07278	0.336757	3.18561	0.361265	0.179286	0.128279	0.198027	0.242837	#202327	0.911325	35.9907	23.8762	31.1407	15.1778	2129.01	353.381	55.9643	IUCN	5037.13	3738.49	6092.56	1.07473	1.22052	0.911705
Hydropotes inermis	Hydropotes	Cervidae	Artiodactyla	0.589024	0.269919	2.18222	0.158989	0.220821	0.171547	0.197516	0.355485	#8B623C	1.40035	99.4199	14.4477	30.2572	-2.43962	1178.42	223.314	31.4378	IUCN	2914.69	1106.84	4656.16	3.34382	3.72464	3.17024
Hystrix brachyura	Hystrix	Hystricidae	Rodentia	0.912071	0.456094	1.99974	0.41599	0.203603	0.167893	0.221749	0.295952	#322B2B	1.10256	45.6305	20.8362	30.5811	9.87704	1795.99	303.924	44.1432	IUCN	4359.01	2860.48	5710.04	1.60555	2.83246	0.665417
Lemur catta	Lemur	Lemuridae	Primates	0.875467	0.379644	2.30602	0.332366	0.134822	0.126087	0.167751	0.200396	#8A8489	1.01867	135.929	24.0828	33.7298	12.0491	679.853	168.872	4.949	IUCN	4720.68	2383.14	6612.46	2.74689	3.12391	2.30661
Leopoldamys edwardsi	Leopoldamys	Muridae	Rodentia	0.933883	0.398016	2.34635	0.3717	0.220934	0.168168	0.247828	0.301198	#463D37	1.13155	62.4466	17.9028	29.2738	4.76944	1531.16	294.594	22.9453	IUCN	3776.36	1940.1	5446.8	1.1758	1.96933	0.553197
Leptailurus serval	Leptailurus	Felidae	Carnivora	1.10405	0.30219	3.65351	0.333633	0.214855	0.142154	0.197879	0.307268	#A6815C	1.28741	129.332	23.5173	33.085	13.1827	981.55	200.609	5.53163	IUCN	5478.29	4235.36	6623.83	2.44986	3.03786	1.86522
Loxodonta africana	Loxodonta	Elephantidae	Proboscidea	0.693721	0.410607	1.6895	0.284847	0.164422	0.164319	0.17648	0.293844	#1B2022	0.875435	31.3893	23.5625	33.2021	12.6741	867.635	181.787	3.02062	IUCN	5479.81	4134.09	6641.14	1.62487	1.75753	1.46442
Lynx lynx	Lynx	Felidae	Carnivora	1.04598	0.330294	3.16682	0.345481	0.262934	0.182571	0.303445	0.320928	#967452	1.29247	116.59	-3.20849	21.4407	-26.3214	461.603	76.1646	15.1509	IUCN	1750.81	252.24	3814.45	1.61112	1.8293	1.39343
Macaca mulatta	Macaca	Cercopithecidae	Primates	1.37183	1.00376	1.3667	1.37699	0.253682	0.24097	0.225893	0.441001	#958C8A	1.04668	142.991	19.0238	32.1736	3.89947	1139.55	253.305	11.0919	IUCN	4328.89	2202.31	6254.54	0.926869	2.58197	0.169064
Macropus rufus	Macropus	Macropodidae	Diprotodontia	0.74284	0.353569	2.10097	0.262646	0.215669	0.208169	0.221325	0.363508	#A06441	1.47603	108.573	22.5173	36.9952	7.13642	339.116	68.5384	8.00781	IUCN	4638.22	2005.55	7168.08	1.67419	2.17475	1.36017
Melogale moschata	Melogale	Mustelidae	Carnivora	0.992777	0.380564	2.6087	0.377815	0.201567	0.219471	0.241482	0.328657	#2E2522	1.18295	39.5206	17.3277	29.0077	3.87152	1474.69	278.875	22.8322	IUCN	3768.04	1904.6	5464.25	2.29584	2.88843	1.69016
Mogera robusta	Mogera	Talpidae	Eulipotyphla	0.740889	0.551444	1.34354	0.408559	0.130033	0.135873	0.135834	0.233873	#2D2725	1.11979	40.7357	4.05818	26.3091	-22.7011	647.442	161.436	6.50537	IUCN	2047.3	381.196	3902.9	1.31216	3.16131	0.304287
Muntiacus crinifrons	Muntiacus	Cervidae	Artiodactyla	0.512986	0.318645	1.6099	0.163461	0.193309	0.168817	0.224588	0.293641	#332C23	1.16963	43.959	15.8497	30.7735	0.416477	1594.16	270.839	40.0161	IUCN	3165.42	1397.45	5099.36	2.55693	3.78101	1.51349
Muntiacus reevesi	Muntiacus	Cervidae	Artiodactyla	0.446298	0.253988	1.75716	0.113354	0.14191	0.14785	0.166311	0.242576	#745D58	1.17263	99.5477	15.9738	29.363	1.75913	1283.41	224.241	28.4267	IUCN	3198.93	1424.65	4976.74	1.85046	2.81669	1.00393
Nomascus gabriellae	Nomascus	Hylobatidae	Primates	0.873159	0.324904	2.68743	0.283693	0.159438	0.148901	0.180971	0.243701	#1E2327	0.872056	35.3305	24.0358	30.4585	17.2732	1934.94	334.059	8.54002	IUCN	5149.62	3893.92	6188.4	3.54767	4.02602	3.19358
Nyctereutes procyonoides	Nyctereutes	Canidae	Carnivora	0.845696	0.340569	2.48319	0.288018	0.201574	0.215727	0.23259	0.338878	#4B4142	1.08737	69.2604	6.6313	25.1849	-12.0277	734.454	124.212	23.878	IUCN	2090.74	467.923	4093.27	1.41105	2.8999	0.480877
Oryctolagus cuniculus	Oryctolagus	Leporidae	Lagomorpha	1.08761	0.446943	2.43344	0.486099	0.197113	0.162181	0.190261	0.299549	#1E1C1B	1.05316	28.9157	13.2906	29.0845	1.56398	700.072	93.3821	20.6262	IUCN	2747.25	628.097	5411.23	1.21845	1.53251	0.910531
Pan troglodytes	Pan	Hominidae	Primates	0.906327	0.511048	1.77347	0.463176	0.154426	0.181357	0.177785	0.291467	#282C2D	0.928092	43.1909	24.444	31.9055	17.4441	1731.24	288.915	26.1959	IUCN	5484.61	4704.14	6330.33	0.412193	0.51617	0.357139
Panthera leo	Panthera	Felidae	Carnivora	0.882563	0.287292	3.07201	0.253553	0.205231	0.173811	0.211016	0.312075	#302A2A	1.09049	44.9064	23.1119	35.4145	10.216	611.022	132.167	3.45956	IUCN	5123.3	3374.44	6730.42	3.3463	3.80322	2.9277
Panthera onca	Panthera	Felidae	Carnivora	1.089	0.319833	3.4049	0.348299	0.272585	0.179167	0.288507	0.356368	#876848	1.29866	104.036	25.2914	32.1885	18.2791	2056.94	303.442	57.7383	IUCN	5278.57	4145.11	6136.83	1.22554	1.32339	1.13313
Panthera tigris	Panthera	Felidae	Carnivora	1.04685	0.331466	3.15826	0.346996	0.224802	0.155651	0.242117	0.300093	#8D643C	1.40033	100.708	16.5224	31.0059	0.536927	1161.1	246.701	15.9577	IUCN	3790.25	1971.09	5590.16	3.77325	4.23838	3.26597
Petaurus breviceps	Petaurus	Petauridae	Diprotodontia	1.0273	0.401558	2.5583	0.412522	0.218704	0.198121	0.217863	0.360079	#342C2B	1.11399	46.7203	21.3868	31.0903	11.2377	1507.87	217.931	64.9271	IUCN	4631.71	2669.23	6469	1.68528	2.2288	1.25188
Phascolarctos cinereus	Phascolarctos	Phascolarctidae	Diprotodontia	1.21981	0.388893	3.13662	0.474375	0.300346	0.157828	0.317289	0.344272	#7B7573	1.04037	118.715	19.0743	31.392	5.90125	720.127	113.705	25.3934	IUCN	4076.93	1608.44	6525.91	2.27358	2.43808	2.16381
Pongo abelii	Pongo	Hominidae	Primates	0.553038	0.400323	1.38148	0.221394	0.162267	0.187726	0.129996	0.357093	#8E5435	1.52688	93.6097	22.3416	27.8534	17.2653	2502.26	298.158	116.058	IUCN	5149.35	4430.25	5855.28	1.48736	1.66253	1.31904
Prionailurus bengalensis	Prionailurus	Felidae	Carnivora	0.889028	0.261519	3.39948	0.232498	0.230176	0.14324	0.225204	0.301884	#8A6F59	1.223	113.003	14.1377	28.1844	-2.30082	1193.28	254.144	12.8733	IUCN	3814.04	1872.18	5660.19	4.19451	4.61802	3.50667
Procyon lotor	Procyon	Procyonidae	Carnivora	0.923106	0.322134	2.8656	0.297364	0.261886	0.17717	0.298429	0.314992	#5F5754	1.07177	88.7507	10.6964	29.1429	-7.63881	806.533	119.094	29.5765	IUCN	2912.95	926.193	5175.46	1.81802	2.45831	1.32865
Rattus andamanensis	Rattus	Muridae	Rodentia	1.1567	0.723837	1.59801	0.837262	0.136459	0.150897	0.164037	0.233819	#5A554D	1.06948	84.2817	17.5736	27.1387	4.79132	1521.99	317.128	11.6938	IUCN	4518.4	2462.76	6144.9	1.4283	2.48794	0.646869
Rattus nitidus	Rattus	Muridae	Rodentia	0.839174	0.473702	1.77152	0.397519	0.20606	0.188487	0.21211	0.351608	#57483B	1.1977	73.1941	16.4609	28.2586	2.72655	1407.81	266.606	22.2467	IUCN	3978.39	2030.46	5735.98	2.60866	3.30541	2.26922
Rattus norvegicus	Rattus	Muridae	Rodentia	0.815197	0.406549	2.00516	0.331418	0.194918	0.203877	0.225802	0.332359	#5B5557	1.03713	88.1761	5.63231	24.178	-11.318	793.979	106.615	35.3573	IUCN	2052.81	593.334	4012.1	2.27041	2.78757	1.76424
Rhinopithecus roxellana	Rhinopithecus	Cercopithecidae	Primates	0.954526	0.517232	1.84545	0.493711	0.227209	0.257652	0.269561	0.436609	#84562E	1.49756	88.1531	9.43428	23.7633	-6.30708	862.839	169.46	6.92088	IUCN	3449.13	1294.57	5499.03	1.409	2.78627	0.626681
Rousettus leschenaultii	Rousettus	Pteropodidae	Chiroptera	0.579029	0.286706	2.01959	0.166011	0.141035	0.185498	0.172804	0.287739	#9B7D66	1.2177	128.082	23.5722	34.1814	11.4422	1486.74	327.868	16.1002	IUCN	4648.99	2961.72	6135.14	1.62676	3.09735	0.626786
Sciurotamias davidianus	Sciurotamias	Sciuridae	Rodentia	2.04547	0.67603	3.02571	1.3828	0.286576	0.262595	0.294915	0.427558	#534F4C	1.04563	80.2357	11.6773	26.8206	-5.1626	859.37	171.861	10.2159	IUCN	3207.06	1229.15	5086.26	2.01017	2.53568	1.79996
Sus scrofa	Sus	Suidae	Artiodactyla	0.642856	0.369747	1.73864	0.237694	0.193417	0.15957	0.22951	0.273918	#2C2B2D	1.00725	44.3741	11.2021	29.1723	-6.56033	713.731	134.963	16.5525	IUCN	2982.26	1050.48	5143.14	1.38862	2.54259	0.550187
Tamias sibiricus	Tamias	Sciuridae	Rodentia	1.54525	0.432693	3.57123	0.668617	0.198277	0.155521	0.2033	0.308396	#6C5848	1.2114	89.853	-3.91099	22.572	-29.2811	470.401	86.998	12.209	IUCN	1499.42	156.394	3420.5	1.26231	2.03974	0.72242
Tapirus bairdii	Tapirus	Tapiridae	Perissodactyla	0.603778	0.315516	1.91362	0.190501	0.159091	0.180804	0.208774	0.268164	#55493D	1.16352	73.613	24.1027	31.4491	16.8489	2100.41	337.886	41.4253	IUCN	4909.29	3441.2	6097.79	3.75701	4.0481	3.07344
Trachypithecus francoisi	Trachypithecus	Cercopithecidae	Primates	1.52308	0.680586	2.2379	1.03659	0.200815	0.1934	0.187724	0.339216	#2A2B2F	0.956563	44.4288	17.7081	29.4987	4.80821	1341.44	243.629	22.2878	IUCN	3555.41	1659.22	5225.75	1.87494	2.88155	0.826405
Trogopterus xanthipes	Trogopterus	Sciuridae	Rodentia	2.19152	0.663099	3.30496	1.45319	0.246746	0.201318	0.234735	0.381835	#857055	1.20587	110.441	9.80626	24.3768	-6.6729	846.176	165.772	8.95083	IUCN	3688.99	1402.4	5856.37	1.46533	2.65572	0.642311
Tupaia belangeri	Tupaia	Tupaiidae	Scandentia	1.43215	0.457407	3.13101	0.655073	0.228295	0.172609	0.218735	0.34049	#6D6B5F	1.04883	104.098	21.3517	30.2984	9.92006	1640.29	336.828	10.0616	IUCN	4672.72	2953.89	6055.5	2.67196	3.4088	2.37136
Urocitellus parryii	Urocitellus	Sciuridae	Rodentia	1.32108	0.331046	3.99062	0.437339	0.221793	0.145197	0.226686	0.294226	#8F7C70	1.1292	127.039	-8.21226	16.9965	-29.9492	350.259	59.1023	12.612	IUCN	1203.76	22.8692	3070.21	0.442079	1.47302	0.0291702
Ursus arctos	Ursus	Ursidae	Carnivora	0.936175	0.247796	3.77801	0.23198	0.216132	0.164251	0.234532	0.30447	#8D6B53	1.27504	111.073	-2.3017	21.3158	-24.1371	461.055	75.3526	15.8742	IUCN	1767.79	247.682	3870.9	0.839569	2.21951	0.178283
Ursus thibetanus	Ursus	Ursidae	Carnivora	1.37321	0.359537	3.81939	0.49372	0.241564	0.161371	0.268545	0.315972	#28282D	0.956936	42.1963	14.8103	29.0887	-1.60298	1113.04	226.281	13.9699	IUCN	3844.68	1816.07	5731.03	1.90724	2.60092	1.33944
Viverricula indica	Viverricula	Viverridae	Carnivora	1.0497	0.389279	2.69653	0.408627	0.215865	0.194369	0.265923	0.310166	#534F46	1.07014	77.6198	21.7553	33.3497	8.61955	1364.26	299.158	14.5363	IUCN	4412.06	2606.37	6039.91	1.91027	2.39367	1.66525
Vulpes vulpes	Vulpes	Canidae	Carnivora	0.968833	0.404148	2.39722	0.391552	0.191713	0.207334	0.228393	0.334809	#7F5031	1.48883	85.6816	4.10964	25.2805	-16.2055	516.92	86.7177	16.956	IUCN	2386.49	627.798	4539.66	0.913231	2.00306	0.32465
