# Supplementary material for: High melanosome diversity exhibits weak correlation with color and environmental variables in the early evolution of therian mammals
Source: Sci Adv. 2025 Oct 24;11(43):eadw8707. doi: 10.1126/sciadv.adw8707 (PMC12551707; doi:10.1126/sciadv.adw8707)
Supplement: Supplementary file 2 — Data S1 to S3 [file sciadv.adw8707_data_s1_to_s3.zip › adw8707_data_s3.csv]

No.	melanosome length (μm)	melanosome diameter (μm)	species	genus	order	family
1	1.813	0.627	Aeretes melanopterus	Aeretes	Rodentia	Sciuridae
2	1.639	0.617	Aeretes melanopterus	Aeretes	Rodentia	Sciuridae
3	1.311	0.596	Aeretes melanopterus	Aeretes	Rodentia	Sciuridae
4	0.727	0.384	Aeretes melanopterus	Aeretes	Rodentia	Sciuridae
5	0.962	0.476	Aeretes melanopterus	Aeretes	Rodentia	Sciuridae
6	1.502	0.569	Aeretes melanopterus	Aeretes	Rodentia	Sciuridae
7	0.978	0.449	Aeretes melanopterus	Aeretes	Rodentia	Sciuridae
8	1	0.707	Aeretes melanopterus	Aeretes	Rodentia	Sciuridae
9	1.314	0.402	Aeretes melanopterus	Aeretes	Rodentia	Sciuridae
10	1.297	0.45	Aeretes melanopterus	Aeretes	Rodentia	Sciuridae
11	1.396	0.51	Aeretes melanopterus	Aeretes	Rodentia	Sciuridae
12	1.657	0.564	Aeretes melanopterus	Aeretes	Rodentia	Sciuridae
13	0.795	0.554	Aeretes melanopterus	Aeretes	Rodentia	Sciuridae
14	1.742	0.592	Aeretes melanopterus	Aeretes	Rodentia	Sciuridae
15	1.219	0.631	Aeretes melanopterus	Aeretes	Rodentia	Sciuridae
16	1.654	0.482	Aeretes melanopterus	Aeretes	Rodentia	Sciuridae
17	1.883	0.654	Aeretes melanopterus	Aeretes	Rodentia	Sciuridae
18	1.021	0.47	Aeretes melanopterus	Aeretes	Rodentia	Sciuridae
19	0.877	0.353	Aeretes melanopterus	Aeretes	Rodentia	Sciuridae
20	1.326	0.465	Aeretes melanopterus	Aeretes	Rodentia	Sciuridae
21	1.143	0.408	Aeretes melanopterus	Aeretes	Rodentia	Sciuridae
22	1.063	0.431	Aeretes melanopterus	Aeretes	Rodentia	Sciuridae
23	1.605	0.475	Aeretes melanopterus	Aeretes	Rodentia	Sciuridae
24	1.06	0.381	Aeretes melanopterus	Aeretes	Rodentia	Sciuridae
25	1.291	0.371	Aeretes melanopterus	Aeretes	Rodentia	Sciuridae
26	1.768	0.434	Aeretes melanopterus	Aeretes	Rodentia	Sciuridae
27	0.975	0.543	Aeretes melanopterus	Aeretes	Rodentia	Sciuridae
28	0.944	0.592	Aeretes melanopterus	Aeretes	Rodentia	Sciuridae
29	0.929	0.465	Aeretes melanopterus	Aeretes	Rodentia	Sciuridae
30	0.83	0.379	Aeretes melanopterus	Aeretes	Rodentia	Sciuridae
31	1.269	0.537	Aeretes melanopterus	Aeretes	Rodentia	Sciuridae
32	1.438	0.529	Aeretes melanopterus	Aeretes	Rodentia	Sciuridae
33	1.91	0.475	Aeretes melanopterus	Aeretes	Rodentia	Sciuridae
34	0.814	0.449	Aeretes melanopterus	Aeretes	Rodentia	Sciuridae
35	1.961	0.562	Aeretes melanopterus	Aeretes	Rodentia	Sciuridae
36	0.634	0.406	Aeretes melanopterus	Aeretes	Rodentia	Sciuridae
37	0.951	0.648	Aeretes melanopterus	Aeretes	Rodentia	Sciuridae
38	0.991	0.406	Aeretes melanopterus	Aeretes	Rodentia	Sciuridae
39	0.96	0.836	Aeretes melanopterus	Aeretes	Rodentia	Sciuridae
40	1.627	0.503	Aeretes melanopterus	Aeretes	Rodentia	Sciuridae
41	0.997	0.608	Aeretes melanopterus	Aeretes	Rodentia	Sciuridae
42	1.158	0.496	Aeretes melanopterus	Aeretes	Rodentia	Sciuridae
43	1.114	0.623	Aeretes melanopterus	Aeretes	Rodentia	Sciuridae
44	0.962	0.675	Aeretes melanopterus	Aeretes	Rodentia	Sciuridae
45	0.85	0.484	Aeretes melanopterus	Aeretes	Rodentia	Sciuridae
46	1.76	0.613	Aeretes melanopterus	Aeretes	Rodentia	Sciuridae
47	1.061	0.545	Aeretes melanopterus	Aeretes	Rodentia	Sciuridae
48	0.623	0.355	Aeretes melanopterus	Aeretes	Rodentia	Sciuridae
49	1.143	0.593	Aeretes melanopterus	Aeretes	Rodentia	Sciuridae
50	1.002	0.57	Aeretes melanopterus	Aeretes	Rodentia	Sciuridae
51	0.715	0.549	Aeretes melanopterus	Aeretes	Rodentia	Sciuridae
52	1.288	0.506	Aeretes melanopterus	Aeretes	Rodentia	Sciuridae
53	1.168	0.45	Aeretes melanopterus	Aeretes	Rodentia	Sciuridae
54	1.044	0.356	Aeretes melanopterus	Aeretes	Rodentia	Sciuridae
55	1.074	0.567	Aeretes melanopterus	Aeretes	Rodentia	Sciuridae
56	1.416	0.351	Aeretes melanopterus	Aeretes	Rodentia	Sciuridae
57	0.788	0.379	Aeretes melanopterus	Aeretes	Rodentia	Sciuridae
58	1.575	0.515	Aeretes melanopterus	Aeretes	Rodentia	Sciuridae
59	0.851	0.562	Aeretes melanopterus	Aeretes	Rodentia	Sciuridae
60	0.993	0.59	Aeretes melanopterus	Aeretes	Rodentia	Sciuridae
61	1.117	0.432	Aeretes melanopterus	Aeretes	Rodentia	Sciuridae
62	1.289	0.501	Aeretes melanopterus	Aeretes	Rodentia	Sciuridae
63	1.318	0.553	Aeretes melanopterus	Aeretes	Rodentia	Sciuridae
64	0.727	0.421	Aeretes melanopterus	Aeretes	Rodentia	Sciuridae
65	1.196	0.591	Aeretes melanopterus	Aeretes	Rodentia	Sciuridae
66	1.262	0.386	Aeretes melanopterus	Aeretes	Rodentia	Sciuridae
67	1.189	0.44	Aeretes melanopterus	Aeretes	Rodentia	Sciuridae
68	1.231	0.449	Aeretes melanopterus	Aeretes	Rodentia	Sciuridae
69	1.336	0.489	Aeretes melanopterus	Aeretes	Rodentia	Sciuridae
70	0.775	0.349	Aeretes melanopterus	Aeretes	Rodentia	Sciuridae
71	0.761	0.535	Aeretes melanopterus	Aeretes	Rodentia	Sciuridae
72	0.918	0.449	Aeretes melanopterus	Aeretes	Rodentia	Sciuridae
73	0.668	0.567	Aeretes melanopterus	Aeretes	Rodentia	Sciuridae
74	0.642	0.523	Aeretes melanopterus	Aeretes	Rodentia	Sciuridae
75	1.212	0.397	Aeretes melanopterus	Aeretes	Rodentia	Sciuridae
76	1.199	0.413	Aeretes melanopterus	Aeretes	Rodentia	Sciuridae
77	0.727	0.438	Aeretes melanopterus	Aeretes	Rodentia	Sciuridae
78	1.301	0.51	Aeretes melanopterus	Aeretes	Rodentia	Sciuridae
79	0.845	0.499	Aeretes melanopterus	Aeretes	Rodentia	Sciuridae
80	1.01	0.569	Aeretes melanopterus	Aeretes	Rodentia	Sciuridae
81	0.915	0.347	Aeretes melanopterus	Aeretes	Rodentia	Sciuridae
82	1.334	0.417	Aeretes melanopterus	Aeretes	Rodentia	Sciuridae
83	0.606	0.586	Aeretes melanopterus	Aeretes	Rodentia	Sciuridae
84	1.316	0.51	Aeretes melanopterus	Aeretes	Rodentia	Sciuridae
85	0.993	0.539	Aeretes melanopterus	Aeretes	Rodentia	Sciuridae
86	1.248	0.494	Aeretes melanopterus	Aeretes	Rodentia	Sciuridae
87	0.854	0.516	Aeretes melanopterus	Aeretes	Rodentia	Sciuridae
88	1.03	0.821	Aeretes melanopterus	Aeretes	Rodentia	Sciuridae
89	0.916	0.617	Aeretes melanopterus	Aeretes	Rodentia	Sciuridae
90	0.908	0.483	Aeretes melanopterus	Aeretes	Rodentia	Sciuridae
91	0.829	0.578	Aeretes melanopterus	Aeretes	Rodentia	Sciuridae
92	0.61	0.568	Aeretes melanopterus	Aeretes	Rodentia	Sciuridae
93	0.945	0.509	Aeretes melanopterus	Aeretes	Rodentia	Sciuridae
94	0.871	0.59	Aeretes melanopterus	Aeretes	Rodentia	Sciuridae
95	1.245	0.477	Aeretes melanopterus	Aeretes	Rodentia	Sciuridae
96	0.481	0.307	Aeretes melanopterus	Aeretes	Rodentia	Sciuridae
97	1.292	0.318	Aeretes melanopterus	Aeretes	Rodentia	Sciuridae
98	1.003	0.468	Aeretes melanopterus	Aeretes	Rodentia	Sciuridae
99	1.153	0.346	Aeretes melanopterus	Aeretes	Rodentia	Sciuridae
100	1.032	0.385	Aeretes melanopterus	Aeretes	Rodentia	Sciuridae
101	1.042	0.454	Aeretes melanopterus	Aeretes	Rodentia	Sciuridae
102	0.706	0.58	Aeretes melanopterus	Aeretes	Rodentia	Sciuridae
103	0.835	0.753	Aeretes melanopterus	Aeretes	Rodentia	Sciuridae
104	1.016	0.624	Aeretes melanopterus	Aeretes	Rodentia	Sciuridae
105	0.998	0.427	Aeretes melanopterus	Aeretes	Rodentia	Sciuridae
106	0.713	0.533	Aeretes melanopterus	Aeretes	Rodentia	Sciuridae
107	1.565	0.429	Aeretes melanopterus	Aeretes	Rodentia	Sciuridae
108	1.126	0.401	Aeretes melanopterus	Aeretes	Rodentia	Sciuridae
109	1.024	0.527	Aeretes melanopterus	Aeretes	Rodentia	Sciuridae
110	1.156	0.528	Aeretes melanopterus	Aeretes	Rodentia	Sciuridae
111	1.448	0.547	Aeretes melanopterus	Aeretes	Rodentia	Sciuridae
112	0.5	0.273	Aeretes melanopterus	Aeretes	Rodentia	Sciuridae
113	1.148	0.352	Aeretes melanopterus	Aeretes	Rodentia	Sciuridae
114	1.237	0.345	Aeretes melanopterus	Aeretes	Rodentia	Sciuridae
115	1.226	0.485	Aeretes melanopterus	Aeretes	Rodentia	Sciuridae
116	0.962	0.39	Aeretes melanopterus	Aeretes	Rodentia	Sciuridae
117	1.182	0.433	Aeretes melanopterus	Aeretes	Rodentia	Sciuridae
118	1.095	0.43	Aeretes melanopterus	Aeretes	Rodentia	Sciuridae
119	1.104	0.44	Aeretes melanopterus	Aeretes	Rodentia	Sciuridae
120	1.477	0.501	Aeretes melanopterus	Aeretes	Rodentia	Sciuridae
121	1.211	0.372	Aeretes melanopterus	Aeretes	Rodentia	Sciuridae
122	1.441	0.467	Aeretes melanopterus	Aeretes	Rodentia	Sciuridae
123	1.089	0.593	Aeretes melanopterus	Aeretes	Rodentia	Sciuridae
124	0.875	0.568	Aeretes melanopterus	Aeretes	Rodentia	Sciuridae
125	1.179	0.363	Aeretes melanopterus	Aeretes	Rodentia	Sciuridae
126	0.738	0.693	Ailurus fulgens	Ailurus	Carnivora	Ailuridae
127	0.654	0.501	Ailurus fulgens	Ailurus	Carnivora	Ailuridae
128	0.581	0.545	Ailurus fulgens	Ailurus	Carnivora	Ailuridae
129	0.581	0.515	Ailurus fulgens	Ailurus	Carnivora	Ailuridae
130	0.938	0.562	Ailurus fulgens	Ailurus	Carnivora	Ailuridae
131	0.938	0.679	Ailurus fulgens	Ailurus	Carnivora	Ailuridae
132	0.588	0.459	Ailurus fulgens	Ailurus	Carnivora	Ailuridae
133	0.881	0.5	Ailurus fulgens	Ailurus	Carnivora	Ailuridae
134	0.624	0.437	Ailurus fulgens	Ailurus	Carnivora	Ailuridae
135	0.598	0.386	Ailurus fulgens	Ailurus	Carnivora	Ailuridae
136	0.621	0.513	Ailurus fulgens	Ailurus	Carnivora	Ailuridae
137	0.586	0.382	Ailurus fulgens	Ailurus	Carnivora	Ailuridae
138	0.58	0.443	Ailurus fulgens	Ailurus	Carnivora	Ailuridae
139	0.573	0.46	Ailurus fulgens	Ailurus	Carnivora	Ailuridae
140	0.595	0.469	Ailurus fulgens	Ailurus	Carnivora	Ailuridae
141	0.588	0.486	Ailurus fulgens	Ailurus	Carnivora	Ailuridae
142	0.625	0.502	Ailurus fulgens	Ailurus	Carnivora	Ailuridae
143	0.563	0.471	Ailurus fulgens	Ailurus	Carnivora	Ailuridae
144	0.521	0.425	Ailurus fulgens	Ailurus	Carnivora	Ailuridae
145	0.673	0.409	Ailurus fulgens	Ailurus	Carnivora	Ailuridae
146	0.677	0.482	Ailurus fulgens	Ailurus	Carnivora	Ailuridae
147	0.47	0.37	Ailurus fulgens	Ailurus	Carnivora	Ailuridae
148	0.68	0.52	Ailurus fulgens	Ailurus	Carnivora	Ailuridae
149	0.515	0.411	Ailurus fulgens	Ailurus	Carnivora	Ailuridae
150	0.697	0.482	Ailurus fulgens	Ailurus	Carnivora	Ailuridae
151	0.676	0.511	Ailurus fulgens	Ailurus	Carnivora	Ailuridae
152	0.705	0.469	Ailurus fulgens	Ailurus	Carnivora	Ailuridae
153	0.678	0.462	Ailurus fulgens	Ailurus	Carnivora	Ailuridae
154	0.525	0.395	Ailurus fulgens	Ailurus	Carnivora	Ailuridae
155	0.655	0.504	Ailurus fulgens	Ailurus	Carnivora	Ailuridae
156	0.5	0.416	Ailurus fulgens	Ailurus	Carnivora	Ailuridae
157	0.386	0.294	Ailurus fulgens	Ailurus	Carnivora	Ailuridae
158	0.545	0.357	Ailurus fulgens	Ailurus	Carnivora	Ailuridae
159	0.561	0.532	Ailurus fulgens	Ailurus	Carnivora	Ailuridae
160	0.444	0.384	Ailurus fulgens	Ailurus	Carnivora	Ailuridae
161	0.73	0.496	Ailurus fulgens	Ailurus	Carnivora	Ailuridae
162	0.621	0.528	Ailurus fulgens	Ailurus	Carnivora	Ailuridae
163	0.555	0.416	Ailurus fulgens	Ailurus	Carnivora	Ailuridae
164	0.8	0.599	Ailurus fulgens	Ailurus	Carnivora	Ailuridae
165	0.612	0.484	Ailurus fulgens	Ailurus	Carnivora	Ailuridae
166	0.613	0.473	Ailurus fulgens	Ailurus	Carnivora	Ailuridae
167	0.853	0.721	Ailurus fulgens	Ailurus	Carnivora	Ailuridae
168	0.577	0.442	Ailurus fulgens	Ailurus	Carnivora	Ailuridae
169	0.545	0.433	Ailurus fulgens	Ailurus	Carnivora	Ailuridae
170	0.587	0.509	Ailurus fulgens	Ailurus	Carnivora	Ailuridae
171	0.631	0.57	Ailurus fulgens	Ailurus	Carnivora	Ailuridae
172	0.579	0.448	Ailurus fulgens	Ailurus	Carnivora	Ailuridae
173	0.697	0.492	Ailurus fulgens	Ailurus	Carnivora	Ailuridae
174	0.715	0.558	Ailurus fulgens	Ailurus	Carnivora	Ailuridae
175	0.574	0.496	Ailurus fulgens	Ailurus	Carnivora	Ailuridae
176	0.667	0.387	Ailurus fulgens	Ailurus	Carnivora	Ailuridae
177	0.576	0.4	Ailurus fulgens	Ailurus	Carnivora	Ailuridae
178	0.556	0.383	Ailurus fulgens	Ailurus	Carnivora	Ailuridae
179	0.843	0.63	Ailurus fulgens	Ailurus	Carnivora	Ailuridae
180	0.66	0.644	Ailurus fulgens	Ailurus	Carnivora	Ailuridae
181	1.018	0.532	Ailurus fulgens	Ailurus	Carnivora	Ailuridae
182	0.572	0.489	Ailurus fulgens	Ailurus	Carnivora	Ailuridae
183	0.709	0.552	Ailurus fulgens	Ailurus	Carnivora	Ailuridae
184	0.891	0.465	Ailurus fulgens	Ailurus	Carnivora	Ailuridae
185	0.609	0.437	Ailurus fulgens	Ailurus	Carnivora	Ailuridae
186	0.394	0.343	Ailurus fulgens	Ailurus	Carnivora	Ailuridae
187	0.612	0.404	Ailurus fulgens	Ailurus	Carnivora	Ailuridae
188	0.628	0.494	Ailurus fulgens	Ailurus	Carnivora	Ailuridae
189	0.668	0.29	Ailurus fulgens	Ailurus	Carnivora	Ailuridae
190	0.494	0.403	Ailurus fulgens	Ailurus	Carnivora	Ailuridae
191	0.637	0.431	Ailurus fulgens	Ailurus	Carnivora	Ailuridae
192	0.526	0.396	Ailurus fulgens	Ailurus	Carnivora	Ailuridae
193	0.613	0.457	Ailurus fulgens	Ailurus	Carnivora	Ailuridae
194	0.517	0.433	Ailurus fulgens	Ailurus	Carnivora	Ailuridae
195	0.507	0.395	Ailurus fulgens	Ailurus	Carnivora	Ailuridae
196	0.472	0.285	Ailurus fulgens	Ailurus	Carnivora	Ailuridae
197	0.48	0.381	Ailurus fulgens	Ailurus	Carnivora	Ailuridae
198	0.465	0.371	Ailurus fulgens	Ailurus	Carnivora	Ailuridae
199	0.541	0.366	Ailurus fulgens	Ailurus	Carnivora	Ailuridae
200	0.553	0.383	Ailurus fulgens	Ailurus	Carnivora	Ailuridae
201	0.5	0.382	Ailurus fulgens	Ailurus	Carnivora	Ailuridae
202	0.663	0.448	Ailurus fulgens	Ailurus	Carnivora	Ailuridae
203	0.555	0.391	Ailurus fulgens	Ailurus	Carnivora	Ailuridae
204	0.782	0.488	Ailurus fulgens	Ailurus	Carnivora	Ailuridae
205	0.553	0.381	Ailurus fulgens	Ailurus	Carnivora	Ailuridae
206	0.427	0.354	Ailurus fulgens	Ailurus	Carnivora	Ailuridae
207	0.663	0.392	Ailurus fulgens	Ailurus	Carnivora	Ailuridae
208	0.58	0.35	Ailurus fulgens	Ailurus	Carnivora	Ailuridae
209	0.506	0.348	Ailurus fulgens	Ailurus	Carnivora	Ailuridae
210	0.666	0.42	Ailurus fulgens	Ailurus	Carnivora	Ailuridae
211	0.592	0.446	Ailurus fulgens	Ailurus	Carnivora	Ailuridae
212	0.569	0.335	Ailurus fulgens	Ailurus	Carnivora	Ailuridae
213	0.614	0.461	Ailurus fulgens	Ailurus	Carnivora	Ailuridae
214	0.803	0.538	Ailurus fulgens	Ailurus	Carnivora	Ailuridae
215	0.653	0.458	Ailurus fulgens	Ailurus	Carnivora	Ailuridae
216	0.82	0.595	Ailurus fulgens	Ailurus	Carnivora	Ailuridae
217	0.745	0.546	Ailurus fulgens	Ailurus	Carnivora	Ailuridae
218	0.603	0.441	Ailurus fulgens	Ailurus	Carnivora	Ailuridae
219	0.626	0.384	Ailurus fulgens	Ailurus	Carnivora	Ailuridae
220	0.576	0.448	Ailurus fulgens	Ailurus	Carnivora	Ailuridae
221	0.575	0.45	Ailurus fulgens	Ailurus	Carnivora	Ailuridae
222	0.518	0.363	Ailurus fulgens	Ailurus	Carnivora	Ailuridae
223	0.529	0.41	Ailurus fulgens	Ailurus	Carnivora	Ailuridae
224	0.53	0.362	Ailurus fulgens	Ailurus	Carnivora	Ailuridae
225	0.826	0.569	Ailurus fulgens	Ailurus	Carnivora	Ailuridae
226	0.597	0.416	Ailurus fulgens	Ailurus	Carnivora	Ailuridae
227	0.53	0.416	Ailurus fulgens	Ailurus	Carnivora	Ailuridae
228	0.512	0.391	Ailurus fulgens	Ailurus	Carnivora	Ailuridae
229	0.662	0.463	Ailurus fulgens	Ailurus	Carnivora	Ailuridae
230	0.593	0.49	Ailurus fulgens	Ailurus	Carnivora	Ailuridae
231	0.528	0.432	Ailurus fulgens	Ailurus	Carnivora	Ailuridae
232	0.557	0.506	Ailurus fulgens	Ailurus	Carnivora	Ailuridae
233	0.517	0.321	Ailurus fulgens	Ailurus	Carnivora	Ailuridae
234	0.612	0.542	Ailurus fulgens	Ailurus	Carnivora	Ailuridae
235	0.597	0.467	Ailurus fulgens	Ailurus	Carnivora	Ailuridae
236	0.554	0.437	Ailurus fulgens	Ailurus	Carnivora	Ailuridae
237	0.538	0.374	Ailurus fulgens	Ailurus	Carnivora	Ailuridae
238	0.487	0.377	Ailurus fulgens	Ailurus	Carnivora	Ailuridae
239	0.604	0.539	Ailurus fulgens	Ailurus	Carnivora	Ailuridae
240	0.744	0.544	Ailurus fulgens	Ailurus	Carnivora	Ailuridae
241	0.559	0.468	Ailurus fulgens	Ailurus	Carnivora	Ailuridae
242	0.488	0.38	Ailurus fulgens	Ailurus	Carnivora	Ailuridae
243	0.448	0.346	Ailurus fulgens	Ailurus	Carnivora	Ailuridae
244	0.707	0.493	Ailurus fulgens	Ailurus	Carnivora	Ailuridae
245	0.704	0.405	Bos taurus	Bos	Artiodactyla	Bovidae
246	0.711	0.37	Bos taurus	Bos	Artiodactyla	Bovidae
247	0.54	0.333	Bos taurus	Bos	Artiodactyla	Bovidae
248	0.692	0.442	Bos taurus	Bos	Artiodactyla	Bovidae
249	0.527	0.345	Bos taurus	Bos	Artiodactyla	Bovidae
250	0.518	0.384	Bos taurus	Bos	Artiodactyla	Bovidae
251	0.546	0.475	Bos taurus	Bos	Artiodactyla	Bovidae
252	0.591	0.435	Bos taurus	Bos	Artiodactyla	Bovidae
253	0.512	0.376	Bos taurus	Bos	Artiodactyla	Bovidae
254	0.504	0.335	Bos taurus	Bos	Artiodactyla	Bovidae
255	0.522	0.428	Bos taurus	Bos	Artiodactyla	Bovidae
256	0.584	0.423	Bos taurus	Bos	Artiodactyla	Bovidae
257	0.666	0.362	Bos taurus	Bos	Artiodactyla	Bovidae
258	0.413	0.381	Bos taurus	Bos	Artiodactyla	Bovidae
259	0.52	0.321	Bos taurus	Bos	Artiodactyla	Bovidae
260	0.628	0.505	Bos taurus	Bos	Artiodactyla	Bovidae
261	0.547	0.459	Bos taurus	Bos	Artiodactyla	Bovidae
262	0.557	0.442	Bos taurus	Bos	Artiodactyla	Bovidae
263	0.474	0.385	Bos taurus	Bos	Artiodactyla	Bovidae
264	0.482	0.341	Bos taurus	Bos	Artiodactyla	Bovidae
265	0.524	0.417	Bos taurus	Bos	Artiodactyla	Bovidae
266	0.384	0.35	Bos taurus	Bos	Artiodactyla	Bovidae
267	0.686	0.404	Bos taurus	Bos	Artiodactyla	Bovidae
268	0.561	0.333	Bos taurus	Bos	Artiodactyla	Bovidae
269	0.605	0.398	Bos taurus	Bos	Artiodactyla	Bovidae
270	0.866	0.47	Bos taurus	Bos	Artiodactyla	Bovidae
271	0.526	0.378	Bos taurus	Bos	Artiodactyla	Bovidae
272	0.546	0.361	Bos taurus	Bos	Artiodactyla	Bovidae
273	0.635	0.511	Bos taurus	Bos	Artiodactyla	Bovidae
274	0.612	0.469	Bos taurus	Bos	Artiodactyla	Bovidae
275	0.619	0.428	Bos taurus	Bos	Artiodactyla	Bovidae
276	0.748	0.499	Bos taurus	Bos	Artiodactyla	Bovidae
277	0.501	0.332	Bos taurus	Bos	Artiodactyla	Bovidae
278	0.73	0.561	Bos taurus	Bos	Artiodactyla	Bovidae
279	0.632	0.444	Bos taurus	Bos	Artiodactyla	Bovidae
280	0.781	0.553	Bos taurus	Bos	Artiodactyla	Bovidae
281	0.672	0.523	Bos taurus	Bos	Artiodactyla	Bovidae
282	0.473	0.352	Bos taurus	Bos	Artiodactyla	Bovidae
283	0.784	0.436	Bos taurus	Bos	Artiodactyla	Bovidae
284	0.66	0.48	Bos taurus	Bos	Artiodactyla	Bovidae
285	0.483	0.475	Bos taurus	Bos	Artiodactyla	Bovidae
286	0.529	0.405	Bos taurus	Bos	Artiodactyla	Bovidae
287	0.653	0.431	Bos taurus	Bos	Artiodactyla	Bovidae
288	0.666	0.544	Bos taurus	Bos	Artiodactyla	Bovidae
289	0.552	0.402	Bos taurus	Bos	Artiodactyla	Bovidae
290	0.493	0.448	Bos taurus	Bos	Artiodactyla	Bovidae
291	0.765	0.489	Bos taurus	Bos	Artiodactyla	Bovidae
292	0.533	0.37	Bos taurus	Bos	Artiodactyla	Bovidae
293	0.621	0.381	Bos taurus	Bos	Artiodactyla	Bovidae
294	0.529	0.377	Bos taurus	Bos	Artiodactyla	Bovidae
295	0.671	0.572	Bos taurus	Bos	Artiodactyla	Bovidae
296	0.586	0.344	Bos taurus	Bos	Artiodactyla	Bovidae
297	0.614	0.366	Bos taurus	Bos	Artiodactyla	Bovidae
298	0.557	0.411	Bos taurus	Bos	Artiodactyla	Bovidae
299	0.539	0.376	Bos taurus	Bos	Artiodactyla	Bovidae
300	0.676	0.446	Bos taurus	Bos	Artiodactyla	Bovidae
301	0.601	0.488	Bos taurus	Bos	Artiodactyla	Bovidae
302	0.799	0.538	Bos taurus	Bos	Artiodactyla	Bovidae
303	0.617	0.568	Bos taurus	Bos	Artiodactyla	Bovidae
304	0.537	0.407	Bos taurus	Bos	Artiodactyla	Bovidae
305	0.623	0.425	Bos taurus	Bos	Artiodactyla	Bovidae
306	0.759	0.48	Bos taurus	Bos	Artiodactyla	Bovidae
307	0.535	0.447	Bos taurus	Bos	Artiodactyla	Bovidae
308	0.784	0.438	Bos taurus	Bos	Artiodactyla	Bovidae
309	0.718	0.462	Bos taurus	Bos	Artiodactyla	Bovidae
310	0.736	0.454	Bos taurus	Bos	Artiodactyla	Bovidae
311	0.667	0.36	Bos taurus	Bos	Artiodactyla	Bovidae
312	0.703	0.471	Bos taurus	Bos	Artiodactyla	Bovidae
313	0.569	0.337	Bos taurus	Bos	Artiodactyla	Bovidae
314	0.655	0.441	Bos taurus	Bos	Artiodactyla	Bovidae
315	0.557	0.441	Bos taurus	Bos	Artiodactyla	Bovidae
316	0.582	0.382	Bos taurus	Bos	Artiodactyla	Bovidae
317	0.597	0.438	Bos taurus	Bos	Artiodactyla	Bovidae
318	0.681	0.429	Bos taurus	Bos	Artiodactyla	Bovidae
319	0.617	0.434	Bos taurus	Bos	Artiodactyla	Bovidae
320	0.602	0.436	Bos taurus	Bos	Artiodactyla	Bovidae
321	0.518	0.386	Bos taurus	Bos	Artiodactyla	Bovidae
322	0.639	0.42	Bos taurus	Bos	Artiodactyla	Bovidae
323	0.575	0.459	Bos taurus	Bos	Artiodactyla	Bovidae
324	0.665	0.479	Bos taurus	Bos	Artiodactyla	Bovidae
325	0.652	0.416	Bos taurus	Bos	Artiodactyla	Bovidae
326	0.61	0.457	Bos taurus	Bos	Artiodactyla	Bovidae
327	0.532	0.298	Bos taurus	Bos	Artiodactyla	Bovidae
328	0.511	0.283	Bos taurus	Bos	Artiodactyla	Bovidae
329	0.7	0.454	Bos taurus	Bos	Artiodactyla	Bovidae
330	0.643	0.411	Bos taurus	Bos	Artiodactyla	Bovidae
331	0.616	0.428	Bos taurus	Bos	Artiodactyla	Bovidae
332	0.465	0.384	Bos taurus	Bos	Artiodactyla	Bovidae
333	0.502	0.317	Bos taurus	Bos	Artiodactyla	Bovidae
334	0.453	0.382	Bos taurus	Bos	Artiodactyla	Bovidae
335	0.704	0.447	Bos taurus	Bos	Artiodactyla	Bovidae
336	0.631	0.385	Bos taurus	Bos	Artiodactyla	Bovidae
337	0.651	0.393	Bos taurus	Bos	Artiodactyla	Bovidae
338	0.482	0.36	Bos taurus	Bos	Artiodactyla	Bovidae
339	0.566	0.384	Bos taurus	Bos	Artiodactyla	Bovidae
340	0.584	0.381	Bos taurus	Bos	Artiodactyla	Bovidae
341	0.535	0.368	Bos taurus	Bos	Artiodactyla	Bovidae
342	0.538	0.383	Bos taurus	Bos	Artiodactyla	Bovidae
343	0.562	0.405	Bos taurus	Bos	Artiodactyla	Bovidae
344	0.527	0.294	Bos taurus	Bos	Artiodactyla	Bovidae
345	0.631	0.387	Bos taurus	Bos	Artiodactyla	Bovidae
346	0.531	0.317	Bos taurus	Bos	Artiodactyla	Bovidae
347	0.514	0.329	Bos taurus	Bos	Artiodactyla	Bovidae
348	0.557	0.415	Bos taurus	Bos	Artiodactyla	Bovidae
349	0.514	0.395	Bos taurus	Bos	Artiodactyla	Bovidae
350	0.721	0.437	Bos taurus	Bos	Artiodactyla	Bovidae
351	0.538	0.384	Bos taurus	Bos	Artiodactyla	Bovidae
352	0.531	0.508	Bos taurus	Bos	Artiodactyla	Bovidae
353	0.676	0.42	Bos taurus	Bos	Artiodactyla	Bovidae
354	0.626	0.359	Bos taurus	Bos	Artiodactyla	Bovidae
355	0.569	0.292	Bos taurus	Bos	Artiodactyla	Bovidae
356	0.577	0.382	Bos taurus	Bos	Artiodactyla	Bovidae
357	0.798	0.435	Bos taurus	Bos	Artiodactyla	Bovidae
358	0.536	0.375	Bos taurus	Bos	Artiodactyla	Bovidae
359	0.548	0.413	Bos taurus	Bos	Artiodactyla	Bovidae
360	0.636	0.43	Bos taurus	Bos	Artiodactyla	Bovidae
361	0.573	0.464	Bos taurus	Bos	Artiodactyla	Bovidae
362	0.557	0.436	Bos taurus	Bos	Artiodactyla	Bovidae
363	0.778	0.465	Bos taurus	Bos	Artiodactyla	Bovidae
364	0.541	0.485	Bos taurus	Bos	Artiodactyla	Bovidae
365	0.51	0.383	Bos taurus	Bos	Artiodactyla	Bovidae
366	0.566	0.408	Bos taurus	Bos	Artiodactyla	Bovidae
367	0.798	0.501	Bos taurus	Bos	Artiodactyla	Bovidae
368	0.618	0.541	Bos taurus	Bos	Artiodactyla	Bovidae
369	0.605	0.392	Bos taurus	Bos	Artiodactyla	Bovidae
370	0.491	0.39	Bos taurus	Bos	Artiodactyla	Bovidae
371	0.496	0.352	Bos taurus	Bos	Artiodactyla	Bovidae
372	0.636	0.453	Bos taurus	Bos	Artiodactyla	Bovidae
373	0.56	0.405	Bos taurus	Bos	Artiodactyla	Bovidae
374	0.551	0.373	Bos taurus	Bos	Artiodactyla	Bovidae
375	0.438	0.362	Bos taurus	Bos	Artiodactyla	Bovidae
376	0.642	0.473	Bos taurus	Bos	Artiodactyla	Bovidae
377	0.649	0.39	Bos taurus	Bos	Artiodactyla	Bovidae
378	0.754	0.496	Bos taurus	Bos	Artiodactyla	Bovidae
379	0.742	0.447	Bos taurus	Bos	Artiodactyla	Bovidae
380	0.57	0.374	Bos taurus	Bos	Artiodactyla	Bovidae
381	0.718	0.42	Bos taurus	Bos	Artiodactyla	Bovidae
382	0.539	0.431	Bos taurus	Bos	Artiodactyla	Bovidae
383	0.6	0.342	Bos taurus	Bos	Artiodactyla	Bovidae
384	0.558	0.386	Bos taurus	Bos	Artiodactyla	Bovidae
385	0.57	0.353	Bos taurus	Bos	Artiodactyla	Bovidae
386	0.625	0.43	Bos taurus	Bos	Artiodactyla	Bovidae
387	0.781	0.457	Bos taurus	Bos	Artiodactyla	Bovidae
388	0.562	0.382	Bos taurus	Bos	Artiodactyla	Bovidae
389	0.546	0.379	Bos taurus	Bos	Artiodactyla	Bovidae
390	0.59	0.358	Bos taurus	Bos	Artiodactyla	Bovidae
391	0.665	0.451	Bos taurus	Bos	Artiodactyla	Bovidae
392	0.686	0.478	Bos taurus	Bos	Artiodactyla	Bovidae
393	0.575	0.386	Bos taurus	Bos	Artiodactyla	Bovidae
394	2.205	0.485	Callosciurus erythraeus	Callosciurus	Rodentia	Sciuridae
395	2.33	0.453	Callosciurus erythraeus	Callosciurus	Rodentia	Sciuridae
396	2.114	0.418	Callosciurus erythraeus	Callosciurus	Rodentia	Sciuridae
397	2.332	0.628	Callosciurus erythraeus	Callosciurus	Rodentia	Sciuridae
398	1.545	0.416	Callosciurus erythraeus	Callosciurus	Rodentia	Sciuridae
399	2.543	0.596	Callosciurus erythraeus	Callosciurus	Rodentia	Sciuridae
400	2.111	0.491	Callosciurus erythraeus	Callosciurus	Rodentia	Sciuridae
401	1.598	0.398	Callosciurus erythraeus	Callosciurus	Rodentia	Sciuridae
402	2.463	0.452	Callosciurus erythraeus	Callosciurus	Rodentia	Sciuridae
403	1.795	0.488	Callosciurus erythraeus	Callosciurus	Rodentia	Sciuridae
404	1.557	0.419	Callosciurus erythraeus	Callosciurus	Rodentia	Sciuridae
405	1.944	0.445	Callosciurus erythraeus	Callosciurus	Rodentia	Sciuridae
406	2.014	0.437	Callosciurus erythraeus	Callosciurus	Rodentia	Sciuridae
407	2.193	0.451	Callosciurus erythraeus	Callosciurus	Rodentia	Sciuridae
408	1.465	0.587	Callosciurus erythraeus	Callosciurus	Rodentia	Sciuridae
409	1.36	0.421	Callosciurus erythraeus	Callosciurus	Rodentia	Sciuridae
410	1.92	0.388	Callosciurus erythraeus	Callosciurus	Rodentia	Sciuridae
411	1.772	0.476	Callosciurus erythraeus	Callosciurus	Rodentia	Sciuridae
412	1.552	0.398	Callosciurus erythraeus	Callosciurus	Rodentia	Sciuridae
413	1.729	0.475	Callosciurus erythraeus	Callosciurus	Rodentia	Sciuridae
414	2.208	0.464	Callosciurus erythraeus	Callosciurus	Rodentia	Sciuridae
415	1.162	0.301	Callosciurus erythraeus	Callosciurus	Rodentia	Sciuridae
416	2.857	0.407	Callosciurus erythraeus	Callosciurus	Rodentia	Sciuridae
417	2.048	0.459	Callosciurus erythraeus	Callosciurus	Rodentia	Sciuridae
418	2.287	0.39	Callosciurus erythraeus	Callosciurus	Rodentia	Sciuridae
419	1.643	0.414	Callosciurus erythraeus	Callosciurus	Rodentia	Sciuridae
420	2.353	0.407	Callosciurus erythraeus	Callosciurus	Rodentia	Sciuridae
421	2.124	0.392	Callosciurus erythraeus	Callosciurus	Rodentia	Sciuridae
422	1.689	0.384	Callosciurus erythraeus	Callosciurus	Rodentia	Sciuridae
423	1.806	0.367	Callosciurus erythraeus	Callosciurus	Rodentia	Sciuridae
424	2.061	0.448	Callosciurus erythraeus	Callosciurus	Rodentia	Sciuridae
425	1.915	0.413	Callosciurus erythraeus	Callosciurus	Rodentia	Sciuridae
426	1.901	0.407	Callosciurus erythraeus	Callosciurus	Rodentia	Sciuridae
427	2.344	0.394	Callosciurus erythraeus	Callosciurus	Rodentia	Sciuridae
428	1.967	0.324	Callosciurus erythraeus	Callosciurus	Rodentia	Sciuridae
429	1.874	0.368	Callosciurus erythraeus	Callosciurus	Rodentia	Sciuridae
430	2.107	0.417	Callosciurus erythraeus	Callosciurus	Rodentia	Sciuridae
431	2.059	0.431	Callosciurus erythraeus	Callosciurus	Rodentia	Sciuridae
432	1.48	0.564	Callosciurus erythraeus	Callosciurus	Rodentia	Sciuridae
433	1.899	0.51	Callosciurus erythraeus	Callosciurus	Rodentia	Sciuridae
434	1.498	0.394	Callosciurus erythraeus	Callosciurus	Rodentia	Sciuridae
435	1.216	0.339	Callosciurus erythraeus	Callosciurus	Rodentia	Sciuridae
436	1.399	0.277	Callosciurus erythraeus	Callosciurus	Rodentia	Sciuridae
437	1.973	0.434	Callosciurus erythraeus	Callosciurus	Rodentia	Sciuridae
438	1.703	0.376	Callosciurus erythraeus	Callosciurus	Rodentia	Sciuridae
439	1.671	0.348	Callosciurus erythraeus	Callosciurus	Rodentia	Sciuridae
440	2.018	0.508	Callosciurus erythraeus	Callosciurus	Rodentia	Sciuridae
441	1.889	0.419	Callosciurus erythraeus	Callosciurus	Rodentia	Sciuridae
442	1.476	0.352	Callosciurus erythraeus	Callosciurus	Rodentia	Sciuridae
443	2.49	0.356	Callosciurus erythraeus	Callosciurus	Rodentia	Sciuridae
444	2.002	0.355	Callosciurus erythraeus	Callosciurus	Rodentia	Sciuridae
445	2.409	0.464	Callosciurus erythraeus	Callosciurus	Rodentia	Sciuridae
446	1.964	0.45	Callosciurus erythraeus	Callosciurus	Rodentia	Sciuridae
447	1.855	0.427	Callosciurus erythraeus	Callosciurus	Rodentia	Sciuridae
448	2.194	0.41	Callosciurus erythraeus	Callosciurus	Rodentia	Sciuridae
449	1.948	0.455	Callosciurus erythraeus	Callosciurus	Rodentia	Sciuridae
450	1.322	0.358	Callosciurus erythraeus	Callosciurus	Rodentia	Sciuridae
451	1.791	0.442	Callosciurus erythraeus	Callosciurus	Rodentia	Sciuridae
452	2.456	0.504	Callosciurus erythraeus	Callosciurus	Rodentia	Sciuridae
453	2.746	0.487	Callosciurus erythraeus	Callosciurus	Rodentia	Sciuridae
454	2.059	0.413	Callosciurus erythraeus	Callosciurus	Rodentia	Sciuridae
455	2.353	0.338	Callosciurus erythraeus	Callosciurus	Rodentia	Sciuridae
456	2.372	0.427	Callosciurus erythraeus	Callosciurus	Rodentia	Sciuridae
457	2.148	0.408	Callosciurus erythraeus	Callosciurus	Rodentia	Sciuridae
458	2.103	0.397	Callosciurus erythraeus	Callosciurus	Rodentia	Sciuridae
459	2.307	0.448	Callosciurus erythraeus	Callosciurus	Rodentia	Sciuridae
460	1.685	0.413	Callosciurus erythraeus	Callosciurus	Rodentia	Sciuridae
461	2.762	0.442	Callosciurus erythraeus	Callosciurus	Rodentia	Sciuridae
462	1.205	0.576	Callosciurus erythraeus	Callosciurus	Rodentia	Sciuridae
463	1.681	0.481	Callosciurus erythraeus	Callosciurus	Rodentia	Sciuridae
464	2.07	0.367	Callosciurus erythraeus	Callosciurus	Rodentia	Sciuridae
465	2.469	0.515	Callosciurus erythraeus	Callosciurus	Rodentia	Sciuridae
466	2.642	0.544	Callosciurus erythraeus	Callosciurus	Rodentia	Sciuridae
467	1.795	0.474	Callosciurus erythraeus	Callosciurus	Rodentia	Sciuridae
468	1.647	0.456	Callosciurus erythraeus	Callosciurus	Rodentia	Sciuridae
469	2.591	0.436	Callosciurus erythraeus	Callosciurus	Rodentia	Sciuridae
470	1.89	0.443	Callosciurus erythraeus	Callosciurus	Rodentia	Sciuridae
471	2.096	0.546	Callosciurus erythraeus	Callosciurus	Rodentia	Sciuridae
472	2.064	0.53	Callosciurus erythraeus	Callosciurus	Rodentia	Sciuridae
473	2.033	0.388	Callosciurus erythraeus	Callosciurus	Rodentia	Sciuridae
474	2.393	0.521	Callosciurus erythraeus	Callosciurus	Rodentia	Sciuridae
475	1.637	0.463	Callosciurus erythraeus	Callosciurus	Rodentia	Sciuridae
476	1.926	0.48	Callosciurus erythraeus	Callosciurus	Rodentia	Sciuridae
477	2.305	0.473	Callosciurus erythraeus	Callosciurus	Rodentia	Sciuridae
478	1.202	0.335	Callosciurus erythraeus	Callosciurus	Rodentia	Sciuridae
479	1.728	0.339	Callosciurus erythraeus	Callosciurus	Rodentia	Sciuridae
480	1.671	0.389	Callosciurus erythraeus	Callosciurus	Rodentia	Sciuridae
481	1.192	0.314	Callosciurus erythraeus	Callosciurus	Rodentia	Sciuridae
482	1.534	0.356	Callosciurus erythraeus	Callosciurus	Rodentia	Sciuridae
483	1.9	0.37	Callosciurus erythraeus	Callosciurus	Rodentia	Sciuridae
484	2.476	0.383	Callosciurus erythraeus	Callosciurus	Rodentia	Sciuridae
485	2.514	0.42	Callosciurus erythraeus	Callosciurus	Rodentia	Sciuridae
486	1.824	0.383	Callosciurus erythraeus	Callosciurus	Rodentia	Sciuridae
487	2.511	0.495	Callosciurus erythraeus	Callosciurus	Rodentia	Sciuridae
488	2.483	0.469	Callosciurus erythraeus	Callosciurus	Rodentia	Sciuridae
489	1.974	0.379	Callosciurus erythraeus	Callosciurus	Rodentia	Sciuridae
490	1.67	0.43	Callosciurus erythraeus	Callosciurus	Rodentia	Sciuridae
491	1.998	0.385	Callosciurus erythraeus	Callosciurus	Rodentia	Sciuridae
492	1.915	0.536	Callosciurus erythraeus	Callosciurus	Rodentia	Sciuridae
493	1.711	0.397	Callosciurus erythraeus	Callosciurus	Rodentia	Sciuridae
494	1.817	0.434	Callosciurus erythraeus	Callosciurus	Rodentia	Sciuridae
495	2.202	0.389	Callosciurus erythraeus	Callosciurus	Rodentia	Sciuridae
496	1.891	0.429	Callosciurus erythraeus	Callosciurus	Rodentia	Sciuridae
497	1.797	0.39	Callosciurus erythraeus	Callosciurus	Rodentia	Sciuridae
498	2.379	0.456	Callosciurus erythraeus	Callosciurus	Rodentia	Sciuridae
499	1.864	0.408	Callosciurus erythraeus	Callosciurus	Rodentia	Sciuridae
500	1.496	0.381	Callosciurus erythraeus	Callosciurus	Rodentia	Sciuridae
501	2.323	0.477	Callosciurus erythraeus	Callosciurus	Rodentia	Sciuridae
502	1.972	0.406	Callosciurus erythraeus	Callosciurus	Rodentia	Sciuridae
503	2.768	0.397	Callosciurus erythraeus	Callosciurus	Rodentia	Sciuridae
504	2.213	0.313	Callosciurus erythraeus	Callosciurus	Rodentia	Sciuridae
505	1.804	0.495	Callosciurus erythraeus	Callosciurus	Rodentia	Sciuridae
506	1.672	0.435	Callosciurus erythraeus	Callosciurus	Rodentia	Sciuridae
507	1.749	0.321	Callosciurus erythraeus	Callosciurus	Rodentia	Sciuridae
508	1.63	0.498	Callosciurus erythraeus	Callosciurus	Rodentia	Sciuridae
509	1.46	0.446	Callosciurus erythraeus	Callosciurus	Rodentia	Sciuridae
510	1.612	0.4	Callosciurus erythraeus	Callosciurus	Rodentia	Sciuridae
511	1.492	0.465	Callosciurus erythraeus	Callosciurus	Rodentia	Sciuridae
512	1.852	0.364	Callosciurus erythraeus	Callosciurus	Rodentia	Sciuridae
513	1.545	0.441	Callosciurus erythraeus	Callosciurus	Rodentia	Sciuridae
514	2.533	0.476	Callosciurus erythraeus	Callosciurus	Rodentia	Sciuridae
515	1.922	0.441	Callosciurus erythraeus	Callosciurus	Rodentia	Sciuridae
516	1.297	0.537	Callosciurus erythraeus	Callosciurus	Rodentia	Sciuridae
517	2.509	0.505	Callosciurus erythraeus	Callosciurus	Rodentia	Sciuridae
518	0.766	0.388	Canis lupus	Canis	Carnivora	Canidae
519	1.015	0.328	Canis lupus	Canis	Carnivora	Canidae
520	0.808	0.348	Canis lupus	Canis	Carnivora	Canidae
521	0.631	0.362	Canis lupus	Canis	Carnivora	Canidae
522	0.749	0.261	Canis lupus	Canis	Carnivora	Canidae
523	0.59	0.213	Canis lupus	Canis	Carnivora	Canidae
524	0.836	0.267	Canis lupus	Canis	Carnivora	Canidae
525	0.732	0.275	Canis lupus	Canis	Carnivora	Canidae
526	0.799	0.337	Canis lupus	Canis	Carnivora	Canidae
527	0.768	0.245	Canis lupus	Canis	Carnivora	Canidae
528	1.024	0.287	Canis lupus	Canis	Carnivora	Canidae
529	1.098	0.303	Canis lupus	Canis	Carnivora	Canidae
530	0.878	0.215	Canis lupus	Canis	Carnivora	Canidae
531	0.845	0.282	Canis lupus	Canis	Carnivora	Canidae
532	0.818	0.263	Canis lupus	Canis	Carnivora	Canidae
533	0.888	0.225	Canis lupus	Canis	Carnivora	Canidae
534	1.253	0.342	Canis lupus	Canis	Carnivora	Canidae
535	0.986	0.35	Canis lupus	Canis	Carnivora	Canidae
536	0.586	0.253	Canis lupus	Canis	Carnivora	Canidae
537	1.032	0.342	Canis lupus	Canis	Carnivora	Canidae
538	0.761	0.265	Canis lupus	Canis	Carnivora	Canidae
539	0.985	0.291	Canis lupus	Canis	Carnivora	Canidae
540	0.821	0.256	Canis lupus	Canis	Carnivora	Canidae
541	0.723	0.366	Canis lupus	Canis	Carnivora	Canidae
542	0.677	0.33	Canis lupus	Canis	Carnivora	Canidae
543	0.817	0.336	Canis lupus	Canis	Carnivora	Canidae
544	0.872	0.285	Canis lupus	Canis	Carnivora	Canidae
545	0.67	0.258	Canis lupus	Canis	Carnivora	Canidae
546	0.995	0.296	Canis lupus	Canis	Carnivora	Canidae
547	0.746	0.285	Canis lupus	Canis	Carnivora	Canidae
548	0.641	0.22	Canis lupus	Canis	Carnivora	Canidae
549	0.976	0.257	Canis lupus	Canis	Carnivora	Canidae
550	0.751	0.261	Canis lupus	Canis	Carnivora	Canidae
551	0.882	0.228	Canis lupus	Canis	Carnivora	Canidae
552	0.771	0.279	Canis lupus	Canis	Carnivora	Canidae
553	0.677	0.196	Canis lupus	Canis	Carnivora	Canidae
554	1.045	0.217	Canis lupus	Canis	Carnivora	Canidae
555	0.623	0.262	Canis lupus	Canis	Carnivora	Canidae
556	0.833	0.351	Canis lupus	Canis	Carnivora	Canidae
557	0.811	0.315	Canis lupus	Canis	Carnivora	Canidae
558	0.825	0.285	Canis lupus	Canis	Carnivora	Canidae
559	0.424	0.264	Canis lupus	Canis	Carnivora	Canidae
560	0.914	0.278	Canis lupus	Canis	Carnivora	Canidae
561	0.69	0.267	Canis lupus	Canis	Carnivora	Canidae
562	0.905	0.314	Canis lupus	Canis	Carnivora	Canidae
563	0.955	0.313	Canis lupus	Canis	Carnivora	Canidae
564	0.778	0.24	Canis lupus	Canis	Carnivora	Canidae
565	0.941	0.332	Canis lupus	Canis	Carnivora	Canidae
566	0.94	0.306	Canis lupus	Canis	Carnivora	Canidae
567	1.221	0.305	Canis lupus	Canis	Carnivora	Canidae
568	0.587	0.277	Canis lupus	Canis	Carnivora	Canidae
569	0.874	0.344	Canis lupus	Canis	Carnivora	Canidae
570	0.837	0.314	Canis lupus	Canis	Carnivora	Canidae
571	0.594	0.242	Canis lupus	Canis	Carnivora	Canidae
572	0.757	0.236	Canis lupus	Canis	Carnivora	Canidae
573	0.666	0.261	Canis lupus	Canis	Carnivora	Canidae
574	0.703	0.284	Canis lupus	Canis	Carnivora	Canidae
575	0.886	0.277	Canis lupus	Canis	Carnivora	Canidae
576	0.931	0.301	Canis lupus	Canis	Carnivora	Canidae
577	0.77	0.247	Canis lupus	Canis	Carnivora	Canidae
578	0.714	0.294	Canis lupus	Canis	Carnivora	Canidae
579	0.967	0.347	Canis lupus	Canis	Carnivora	Canidae
580	0.71	0.247	Canis lupus	Canis	Carnivora	Canidae
581	1.134	0.32	Canis lupus	Canis	Carnivora	Canidae
582	1.098	0.365	Canis lupus	Canis	Carnivora	Canidae
583	0.971	0.295	Canis lupus	Canis	Carnivora	Canidae
584	0.708	0.332	Canis lupus	Canis	Carnivora	Canidae
585	0.905	0.342	Canis lupus	Canis	Carnivora	Canidae
586	1.147	0.25	Canis lupus	Canis	Carnivora	Canidae
587	0.816	0.202	Canis lupus	Canis	Carnivora	Canidae
588	0.646	0.24	Canis lupus	Canis	Carnivora	Canidae
589	1.003	0.245	Canis lupus	Canis	Carnivora	Canidae
590	0.729	0.282	Canis lupus	Canis	Carnivora	Canidae
591	0.974	0.313	Canis lupus	Canis	Carnivora	Canidae
592	0.593	0.289	Canis lupus	Canis	Carnivora	Canidae
593	1.044	0.263	Canis lupus	Canis	Carnivora	Canidae
594	0.934	0.278	Canis lupus	Canis	Carnivora	Canidae
595	0.866	0.332	Canis lupus	Canis	Carnivora	Canidae
596	0.697	0.372	Canis lupus	Canis	Carnivora	Canidae
597	0.625	0.37	Canis lupus	Canis	Carnivora	Canidae
598	0.732	0.283	Canis lupus	Canis	Carnivora	Canidae
599	0.597	0.276	Canis lupus	Canis	Carnivora	Canidae
600	0.774	0.274	Canis lupus	Canis	Carnivora	Canidae
601	0.736	0.312	Canis lupus	Canis	Carnivora	Canidae
602	0.7	0.322	Canis lupus	Canis	Carnivora	Canidae
603	0.945	0.328	Canis lupus	Canis	Carnivora	Canidae
604	0.801	0.275	Canis lupus	Canis	Carnivora	Canidae
605	0.796	0.287	Canis lupus	Canis	Carnivora	Canidae
606	0.703	0.335	Canis lupus	Canis	Carnivora	Canidae
607	0.736	0.295	Canis lupus	Canis	Carnivora	Canidae
608	0.732	0.279	Canis lupus	Canis	Carnivora	Canidae
609	0.677	0.298	Canis lupus	Canis	Carnivora	Canidae
610	0.899	0.324	Canis lupus	Canis	Carnivora	Canidae
611	0.74	0.263	Canis lupus	Canis	Carnivora	Canidae
612	0.778	0.22	Canis lupus	Canis	Carnivora	Canidae
613	0.743	0.282	Canis lupus	Canis	Carnivora	Canidae
614	0.729	0.264	Canis lupus	Canis	Carnivora	Canidae
615	0.919	0.248	Canis lupus	Canis	Carnivora	Canidae
616	0.882	0.21	Canis lupus	Canis	Carnivora	Canidae
617	0.887	0.206	Canis lupus	Canis	Carnivora	Canidae
618	0.965	0.237	Canis lupus	Canis	Carnivora	Canidae
619	0.684	0.426	Capra aegagrus	Capra	Artiodactyla	Bovidae
620	0.404	0.307	Capra aegagrus	Capra	Artiodactyla	Bovidae
621	0.458	0.317	Capra aegagrus	Capra	Artiodactyla	Bovidae
622	0.432	0.323	Capra aegagrus	Capra	Artiodactyla	Bovidae
623	0.595	0.417	Capra aegagrus	Capra	Artiodactyla	Bovidae
624	0.429	0.28	Capra aegagrus	Capra	Artiodactyla	Bovidae
625	0.596	0.365	Capra aegagrus	Capra	Artiodactyla	Bovidae
626	0.432	0.339	Capra aegagrus	Capra	Artiodactyla	Bovidae
627	0.471	0.293	Capra aegagrus	Capra	Artiodactyla	Bovidae
628	0.44	0.326	Capra aegagrus	Capra	Artiodactyla	Bovidae
629	0.43	0.299	Capra aegagrus	Capra	Artiodactyla	Bovidae
630	0.437	0.311	Capra aegagrus	Capra	Artiodactyla	Bovidae
631	0.573	0.35	Capra aegagrus	Capra	Artiodactyla	Bovidae
632	0.441	0.346	Capra aegagrus	Capra	Artiodactyla	Bovidae
633	0.487	0.382	Capra aegagrus	Capra	Artiodactyla	Bovidae
634	0.521	0.419	Capra aegagrus	Capra	Artiodactyla	Bovidae
635	0.45	0.255	Capra aegagrus	Capra	Artiodactyla	Bovidae
636	0.507	0.347	Capra aegagrus	Capra	Artiodactyla	Bovidae
637	0.49	0.301	Capra aegagrus	Capra	Artiodactyla	Bovidae
638	0.327	0.291	Capra aegagrus	Capra	Artiodactyla	Bovidae
639	0.636	0.333	Capra aegagrus	Capra	Artiodactyla	Bovidae
640	0.523	0.384	Capra aegagrus	Capra	Artiodactyla	Bovidae
641	0.484	0.359	Capra aegagrus	Capra	Artiodactyla	Bovidae
642	0.482	0.318	Capra aegagrus	Capra	Artiodactyla	Bovidae
643	0.355	0.265	Capra aegagrus	Capra	Artiodactyla	Bovidae
644	0.369	0.267	Capra aegagrus	Capra	Artiodactyla	Bovidae
645	0.563	0.392	Capra aegagrus	Capra	Artiodactyla	Bovidae
646	0.399	0.267	Capra aegagrus	Capra	Artiodactyla	Bovidae
647	0.438	0.362	Capra aegagrus	Capra	Artiodactyla	Bovidae
648	0.475	0.376	Capra aegagrus	Capra	Artiodactyla	Bovidae
649	0.415	0.34	Capra aegagrus	Capra	Artiodactyla	Bovidae
650	0.482	0.322	Capra aegagrus	Capra	Artiodactyla	Bovidae
651	0.398	0.241	Capra aegagrus	Capra	Artiodactyla	Bovidae
652	0.527	0.307	Capra aegagrus	Capra	Artiodactyla	Bovidae
653	0.457	0.272	Capra aegagrus	Capra	Artiodactyla	Bovidae
654	0.379	0.251	Capra aegagrus	Capra	Artiodactyla	Bovidae
655	0.455	0.315	Capra aegagrus	Capra	Artiodactyla	Bovidae
656	0.517	0.365	Capra aegagrus	Capra	Artiodactyla	Bovidae
657	0.499	0.389	Capra aegagrus	Capra	Artiodactyla	Bovidae
658	0.459	0.352	Capra aegagrus	Capra	Artiodactyla	Bovidae
659	0.406	0.309	Capra aegagrus	Capra	Artiodactyla	Bovidae
660	0.435	0.385	Capra aegagrus	Capra	Artiodactyla	Bovidae
661	0.51	0.363	Capra aegagrus	Capra	Artiodactyla	Bovidae
662	0.424	0.31	Capra aegagrus	Capra	Artiodactyla	Bovidae
663	0.414	0.345	Capra aegagrus	Capra	Artiodactyla	Bovidae
664	0.497	0.374	Capra aegagrus	Capra	Artiodactyla	Bovidae
665	0.605	0.487	Capra aegagrus	Capra	Artiodactyla	Bovidae
666	0.558	0.36	Capra aegagrus	Capra	Artiodactyla	Bovidae
667	0.455	0.306	Capra aegagrus	Capra	Artiodactyla	Bovidae
668	0.381	0.266	Capra aegagrus	Capra	Artiodactyla	Bovidae
669	0.487	0.348	Capra aegagrus	Capra	Artiodactyla	Bovidae
670	0.496	0.322	Capra aegagrus	Capra	Artiodactyla	Bovidae
671	0.414	0.331	Capra aegagrus	Capra	Artiodactyla	Bovidae
672	0.481	0.384	Capra aegagrus	Capra	Artiodactyla	Bovidae
673	0.454	0.327	Capra aegagrus	Capra	Artiodactyla	Bovidae
674	0.451	0.325	Capra aegagrus	Capra	Artiodactyla	Bovidae
675	0.468	0.293	Capra aegagrus	Capra	Artiodactyla	Bovidae
676	0.419	0.295	Capra aegagrus	Capra	Artiodactyla	Bovidae
677	0.404	0.309	Capra aegagrus	Capra	Artiodactyla	Bovidae
678	0.429	0.291	Capra aegagrus	Capra	Artiodactyla	Bovidae
679	0.365	0.294	Capra aegagrus	Capra	Artiodactyla	Bovidae
680	0.525	0.357	Capra aegagrus	Capra	Artiodactyla	Bovidae
681	0.38	0.303	Capra aegagrus	Capra	Artiodactyla	Bovidae
682	0.73	0.492	Capra aegagrus	Capra	Artiodactyla	Bovidae
683	0.459	0.348	Capra aegagrus	Capra	Artiodactyla	Bovidae
684	0.588	0.512	Capra aegagrus	Capra	Artiodactyla	Bovidae
685	0.46	0.293	Capra aegagrus	Capra	Artiodactyla	Bovidae
686	0.395	0.346	Capra aegagrus	Capra	Artiodactyla	Bovidae
687	0.376	0.308	Capra aegagrus	Capra	Artiodactyla	Bovidae
688	0.579	0.443	Capra aegagrus	Capra	Artiodactyla	Bovidae
689	0.612	0.439	Capra aegagrus	Capra	Artiodactyla	Bovidae
690	0.571	0.361	Capra aegagrus	Capra	Artiodactyla	Bovidae
691	0.694	0.421	Capra aegagrus	Capra	Artiodactyla	Bovidae
692	0.46	0.374	Capra aegagrus	Capra	Artiodactyla	Bovidae
693	0.411	0.307	Capra aegagrus	Capra	Artiodactyla	Bovidae
694	0.645	0.439	Capra aegagrus	Capra	Artiodactyla	Bovidae
695	0.382	0.239	Capra aegagrus	Capra	Artiodactyla	Bovidae
696	0.542	0.354	Capra aegagrus	Capra	Artiodactyla	Bovidae
697	0.505	0.325	Capra aegagrus	Capra	Artiodactyla	Bovidae
698	0.449	0.284	Capra aegagrus	Capra	Artiodactyla	Bovidae
699	0.443	0.34	Capra aegagrus	Capra	Artiodactyla	Bovidae
700	0.626	0.469	Capra aegagrus	Capra	Artiodactyla	Bovidae
701	0.525	0.37	Capra aegagrus	Capra	Artiodactyla	Bovidae
702	0.513	0.393	Capra aegagrus	Capra	Artiodactyla	Bovidae
703	0.435	0.379	Capra aegagrus	Capra	Artiodactyla	Bovidae
704	0.494	0.338	Capra aegagrus	Capra	Artiodactyla	Bovidae
705	0.501	0.4	Capra aegagrus	Capra	Artiodactyla	Bovidae
706	0.435	0.363	Capra aegagrus	Capra	Artiodactyla	Bovidae
707	0.419	0.363	Capra aegagrus	Capra	Artiodactyla	Bovidae
708	0.405	0.319	Capra aegagrus	Capra	Artiodactyla	Bovidae
709	0.682	0.419	Capra aegagrus	Capra	Artiodactyla	Bovidae
710	0.372	0.276	Capra aegagrus	Capra	Artiodactyla	Bovidae
711	0.513	0.463	Capra aegagrus	Capra	Artiodactyla	Bovidae
712	0.349	0.303	Capra aegagrus	Capra	Artiodactyla	Bovidae
713	0.715	0.56	Capra aegagrus	Capra	Artiodactyla	Bovidae
714	0.391	0.289	Capra aegagrus	Capra	Artiodactyla	Bovidae
715	0.375	0.303	Capra aegagrus	Capra	Artiodactyla	Bovidae
716	0.388	0.364	Capra aegagrus	Capra	Artiodactyla	Bovidae
717	0.534	0.366	Capra aegagrus	Capra	Artiodactyla	Bovidae
718	0.458	0.334	Capra aegagrus	Capra	Artiodactyla	Bovidae
719	0.446	0.344	Capra aegagrus	Capra	Artiodactyla	Bovidae
720	0.516	0.335	Capra aegagrus	Capra	Artiodactyla	Bovidae
721	0.453	0.361	Capra aegagrus	Capra	Artiodactyla	Bovidae
722	0.519	0.368	Capra aegagrus	Capra	Artiodactyla	Bovidae
723	0.43	0.362	Capra aegagrus	Capra	Artiodactyla	Bovidae
724	0.411	0.349	Capra aegagrus	Capra	Artiodactyla	Bovidae
725	0.476	0.324	Capra aegagrus	Capra	Artiodactyla	Bovidae
726	0.42	0.289	Capra aegagrus	Capra	Artiodactyla	Bovidae
727	0.442	0.3	Capra aegagrus	Capra	Artiodactyla	Bovidae
728	0.43	0.3	Capra aegagrus	Capra	Artiodactyla	Bovidae
729	0.562	0.443	Capra aegagrus	Capra	Artiodactyla	Bovidae
730	0.382	0.303	Capra aegagrus	Capra	Artiodactyla	Bovidae
731	0.439	0.347	Capra aegagrus	Capra	Artiodactyla	Bovidae
732	0.567	0.422	Capra aegagrus	Capra	Artiodactyla	Bovidae
733	0.403	0.329	Capra aegagrus	Capra	Artiodactyla	Bovidae
734	0.407	0.34	Capra aegagrus	Capra	Artiodactyla	Bovidae
735	0.405	0.296	Capra aegagrus	Capra	Artiodactyla	Bovidae
736	0.546	0.453	Capra aegagrus	Capra	Artiodactyla	Bovidae
737	0.327	0.27	Capra aegagrus	Capra	Artiodactyla	Bovidae
738	0.319	0.268	Capra aegagrus	Capra	Artiodactyla	Bovidae
739	0.33	0.23	Capra aegagrus	Capra	Artiodactyla	Bovidae
740	0.381	0.231	Capra aegagrus	Capra	Artiodactyla	Bovidae
741	0.322	0.259	Capra aegagrus	Capra	Artiodactyla	Bovidae
742	0.357	0.268	Capra aegagrus	Capra	Artiodactyla	Bovidae
743	0.371	0.272	Capra aegagrus	Capra	Artiodactyla	Bovidae
744	0.549	0.334	Capra aegagrus	Capra	Artiodactyla	Bovidae
745	0.609	0.464	Capra aegagrus	Capra	Artiodactyla	Bovidae
746	0.644	0.399	Capra aegagrus	Capra	Artiodactyla	Bovidae
747	0.611	0.496	Capra aegagrus	Capra	Artiodactyla	Bovidae
748	0.442	0.375	Capra aegagrus	Capra	Artiodactyla	Bovidae
749	0.642	0.338	Capra aegagrus	Capra	Artiodactyla	Bovidae
750	0.524	0.39	Capra aegagrus	Capra	Artiodactyla	Bovidae
751	0.542	0.388	Capra aegagrus	Capra	Artiodactyla	Bovidae
752	0.574	0.386	Capra aegagrus	Capra	Artiodactyla	Bovidae
753	0.583	0.483	Capra aegagrus	Capra	Artiodactyla	Bovidae
754	0.69	0.532	Capra aegagrus	Capra	Artiodactyla	Bovidae
755	0.712	0.464	Capra aegagrus	Capra	Artiodactyla	Bovidae
756	0.548	0.477	Capra aegagrus	Capra	Artiodactyla	Bovidae
757	0.754	0.261	Capricornis milneedwardsii	Capricornis	Artiodactyla	Bovidae
758	0.739	0.272	Capricornis milneedwardsii	Capricornis	Artiodactyla	Bovidae
759	0.669	0.329	Capricornis milneedwardsii	Capricornis	Artiodactyla	Bovidae
760	0.708	0.261	Capricornis milneedwardsii	Capricornis	Artiodactyla	Bovidae
761	1.025	0.387	Capricornis milneedwardsii	Capricornis	Artiodactyla	Bovidae
762	0.683	0.406	Capricornis milneedwardsii	Capricornis	Artiodactyla	Bovidae
763	0.611	0.399	Capricornis milneedwardsii	Capricornis	Artiodactyla	Bovidae
764	0.708	0.414	Capricornis milneedwardsii	Capricornis	Artiodactyla	Bovidae
765	0.821	0.384	Capricornis milneedwardsii	Capricornis	Artiodactyla	Bovidae
766	0.711	0.401	Capricornis milneedwardsii	Capricornis	Artiodactyla	Bovidae
767	0.942	0.297	Capricornis milneedwardsii	Capricornis	Artiodactyla	Bovidae
768	0.793	0.324	Capricornis milneedwardsii	Capricornis	Artiodactyla	Bovidae
769	0.914	0.494	Capricornis milneedwardsii	Capricornis	Artiodactyla	Bovidae
770	0.703	0.332	Capricornis milneedwardsii	Capricornis	Artiodactyla	Bovidae
771	0.736	0.31	Capricornis milneedwardsii	Capricornis	Artiodactyla	Bovidae
772	0.811	0.335	Capricornis milneedwardsii	Capricornis	Artiodactyla	Bovidae
773	0.767	0.358	Capricornis milneedwardsii	Capricornis	Artiodactyla	Bovidae
774	0.647	0.353	Capricornis milneedwardsii	Capricornis	Artiodactyla	Bovidae
775	0.85	0.287	Capricornis milneedwardsii	Capricornis	Artiodactyla	Bovidae
776	0.862	0.296	Capricornis milneedwardsii	Capricornis	Artiodactyla	Bovidae
777	0.784	0.262	Capricornis milneedwardsii	Capricornis	Artiodactyla	Bovidae
778	0.797	0.347	Capricornis milneedwardsii	Capricornis	Artiodactyla	Bovidae
779	0.965	0.375	Capricornis milneedwardsii	Capricornis	Artiodactyla	Bovidae
780	0.68	0.216	Capricornis milneedwardsii	Capricornis	Artiodactyla	Bovidae
781	0.885	0.299	Capricornis milneedwardsii	Capricornis	Artiodactyla	Bovidae
782	0.724	0.276	Capricornis milneedwardsii	Capricornis	Artiodactyla	Bovidae
783	0.751	0.324	Capricornis milneedwardsii	Capricornis	Artiodactyla	Bovidae
784	0.756	0.362	Capricornis milneedwardsii	Capricornis	Artiodactyla	Bovidae
785	0.879	0.429	Capricornis milneedwardsii	Capricornis	Artiodactyla	Bovidae
786	0.897	0.344	Capricornis milneedwardsii	Capricornis	Artiodactyla	Bovidae
787	0.655	0.326	Capricornis milneedwardsii	Capricornis	Artiodactyla	Bovidae
788	0.82	0.353	Capricornis milneedwardsii	Capricornis	Artiodactyla	Bovidae
789	0.846	0.362	Capricornis milneedwardsii	Capricornis	Artiodactyla	Bovidae
790	0.848	0.317	Capricornis milneedwardsii	Capricornis	Artiodactyla	Bovidae
791	0.578	0.366	Capricornis milneedwardsii	Capricornis	Artiodactyla	Bovidae
792	0.868	0.288	Capricornis milneedwardsii	Capricornis	Artiodactyla	Bovidae
793	0.851	0.346	Capricornis milneedwardsii	Capricornis	Artiodactyla	Bovidae
794	0.773	0.299	Capricornis milneedwardsii	Capricornis	Artiodactyla	Bovidae
795	0.883	0.374	Capricornis milneedwardsii	Capricornis	Artiodactyla	Bovidae
796	0.764	0.372	Capricornis milneedwardsii	Capricornis	Artiodactyla	Bovidae
797	0.78	0.333	Capricornis milneedwardsii	Capricornis	Artiodactyla	Bovidae
798	0.869	0.31	Capricornis milneedwardsii	Capricornis	Artiodactyla	Bovidae
799	0.653	0.296	Capricornis milneedwardsii	Capricornis	Artiodactyla	Bovidae
800	0.965	0.418	Capricornis milneedwardsii	Capricornis	Artiodactyla	Bovidae
801	0.752	0.371	Capricornis milneedwardsii	Capricornis	Artiodactyla	Bovidae
802	0.67	0.312	Capricornis milneedwardsii	Capricornis	Artiodactyla	Bovidae
803	0.691	0.36	Capricornis milneedwardsii	Capricornis	Artiodactyla	Bovidae
804	0.631	0.291	Capricornis milneedwardsii	Capricornis	Artiodactyla	Bovidae
805	1.028	0.401	Capricornis milneedwardsii	Capricornis	Artiodactyla	Bovidae
806	0.847	0.376	Capricornis milneedwardsii	Capricornis	Artiodactyla	Bovidae
807	0.788	0.32	Capricornis milneedwardsii	Capricornis	Artiodactyla	Bovidae
808	0.692	0.331	Capricornis milneedwardsii	Capricornis	Artiodactyla	Bovidae
809	0.911	0.397	Capricornis milneedwardsii	Capricornis	Artiodactyla	Bovidae
810	1.003	0.263	Capricornis milneedwardsii	Capricornis	Artiodactyla	Bovidae
811	0.729	0.277	Capricornis milneedwardsii	Capricornis	Artiodactyla	Bovidae
812	0.63	0.315	Capricornis milneedwardsii	Capricornis	Artiodactyla	Bovidae
813	0.665	0.345	Capricornis milneedwardsii	Capricornis	Artiodactyla	Bovidae
814	0.868	0.303	Capricornis milneedwardsii	Capricornis	Artiodactyla	Bovidae
815	0.552	0.282	Capricornis milneedwardsii	Capricornis	Artiodactyla	Bovidae
816	0.82	0.351	Capricornis milneedwardsii	Capricornis	Artiodactyla	Bovidae
817	0.678	0.281	Capricornis milneedwardsii	Capricornis	Artiodactyla	Bovidae
818	0.954	0.345	Capricornis milneedwardsii	Capricornis	Artiodactyla	Bovidae
819	0.745	0.367	Capricornis milneedwardsii	Capricornis	Artiodactyla	Bovidae
820	1.042	0.341	Capricornis milneedwardsii	Capricornis	Artiodactyla	Bovidae
821	0.889	0.355	Capricornis milneedwardsii	Capricornis	Artiodactyla	Bovidae
822	0.685	0.383	Capricornis milneedwardsii	Capricornis	Artiodactyla	Bovidae
823	0.858	0.359	Capricornis milneedwardsii	Capricornis	Artiodactyla	Bovidae
824	0.738	0.364	Capricornis milneedwardsii	Capricornis	Artiodactyla	Bovidae
825	0.721	0.307	Capricornis milneedwardsii	Capricornis	Artiodactyla	Bovidae
826	0.692	0.34	Capricornis milneedwardsii	Capricornis	Artiodactyla	Bovidae
827	0.796	0.352	Capricornis milneedwardsii	Capricornis	Artiodactyla	Bovidae
828	0.627	0.316	Capricornis milneedwardsii	Capricornis	Artiodactyla	Bovidae
829	0.718	0.276	Capricornis milneedwardsii	Capricornis	Artiodactyla	Bovidae
830	1.006	0.339	Capricornis milneedwardsii	Capricornis	Artiodactyla	Bovidae
831	0.65	0.33	Capricornis milneedwardsii	Capricornis	Artiodactyla	Bovidae
832	0.745	0.274	Capricornis milneedwardsii	Capricornis	Artiodactyla	Bovidae
833	0.708	0.333	Capricornis milneedwardsii	Capricornis	Artiodactyla	Bovidae
834	0.637	0.289	Capricornis milneedwardsii	Capricornis	Artiodactyla	Bovidae
835	0.631	0.292	Capricornis milneedwardsii	Capricornis	Artiodactyla	Bovidae
836	0.725	0.274	Capricornis milneedwardsii	Capricornis	Artiodactyla	Bovidae
837	0.943	0.375	Capricornis milneedwardsii	Capricornis	Artiodactyla	Bovidae
838	0.428	0.322	Capricornis milneedwardsii	Capricornis	Artiodactyla	Bovidae
839	0.942	0.377	Capricornis milneedwardsii	Capricornis	Artiodactyla	Bovidae
840	0.848	0.313	Capricornis milneedwardsii	Capricornis	Artiodactyla	Bovidae
841	0.762	0.322	Capricornis milneedwardsii	Capricornis	Artiodactyla	Bovidae
842	0.72	0.327	Capricornis milneedwardsii	Capricornis	Artiodactyla	Bovidae
843	1.012	0.367	Capricornis milneedwardsii	Capricornis	Artiodactyla	Bovidae
844	1.05	0.359	Capricornis milneedwardsii	Capricornis	Artiodactyla	Bovidae
845	0.677	0.296	Capricornis milneedwardsii	Capricornis	Artiodactyla	Bovidae
846	0.826	0.293	Capricornis milneedwardsii	Capricornis	Artiodactyla	Bovidae
847	0.694	0.237	Capricornis milneedwardsii	Capricornis	Artiodactyla	Bovidae
848	0.82	0.291	Capricornis milneedwardsii	Capricornis	Artiodactyla	Bovidae
849	0.763	0.32	Capricornis milneedwardsii	Capricornis	Artiodactyla	Bovidae
850	0.583	0.359	Capricornis milneedwardsii	Capricornis	Artiodactyla	Bovidae
851	0.759	0.394	Capricornis milneedwardsii	Capricornis	Artiodactyla	Bovidae
852	0.722	0.329	Capricornis milneedwardsii	Capricornis	Artiodactyla	Bovidae
853	0.668	0.453	Capricornis milneedwardsii	Capricornis	Artiodactyla	Bovidae
854	0.795	0.415	Capricornis milneedwardsii	Capricornis	Artiodactyla	Bovidae
855	1.03	0.408	Capricornis milneedwardsii	Capricornis	Artiodactyla	Bovidae
856	0.93	0.398	Capricornis milneedwardsii	Capricornis	Artiodactyla	Bovidae
857	1.04	0.527	Capricornis milneedwardsii	Capricornis	Artiodactyla	Bovidae
858	0.65	0.441	Capricornis milneedwardsii	Capricornis	Artiodactyla	Bovidae
859	0.853	0.364	Capricornis milneedwardsii	Capricornis	Artiodactyla	Bovidae
860	0.798	0.365	Capricornis milneedwardsii	Capricornis	Artiodactyla	Bovidae
861	0.842	0.309	Capricornis milneedwardsii	Capricornis	Artiodactyla	Bovidae
862	0.751	0.275	Capricornis milneedwardsii	Capricornis	Artiodactyla	Bovidae
863	0.817	0.274	Capricornis milneedwardsii	Capricornis	Artiodactyla	Bovidae
864	0.44	0.299	Capricornis milneedwardsii	Capricornis	Artiodactyla	Bovidae
865	0.794	0.34	Castor canadensis	Castor	Rodentia	Castoridae
866	0.711	0.31	Castor canadensis	Castor	Rodentia	Castoridae
867	1.35	0.301	Castor canadensis	Castor	Rodentia	Castoridae
868	1.069	0.292	Castor canadensis	Castor	Rodentia	Castoridae
869	0.613	0.283	Castor canadensis	Castor	Rodentia	Castoridae
870	0.545	0.232	Castor canadensis	Castor	Rodentia	Castoridae
871	0.824	0.274	Castor canadensis	Castor	Rodentia	Castoridae
872	1.028	0.301	Castor canadensis	Castor	Rodentia	Castoridae
873	0.698	0.439	Castor canadensis	Castor	Rodentia	Castoridae
874	0.862	0.263	Castor canadensis	Castor	Rodentia	Castoridae
875	0.851	0.253	Castor canadensis	Castor	Rodentia	Castoridae
876	0.584	0.242	Castor canadensis	Castor	Rodentia	Castoridae
877	0.692	0.263	Castor canadensis	Castor	Rodentia	Castoridae
878	0.631	0.214	Castor canadensis	Castor	Rodentia	Castoridae
879	0.65	0.197	Castor canadensis	Castor	Rodentia	Castoridae
880	0.656	0.395	Castor canadensis	Castor	Rodentia	Castoridae
881	0.508	0.268	Castor canadensis	Castor	Rodentia	Castoridae
882	0.615	0.35	Castor canadensis	Castor	Rodentia	Castoridae
883	0.791	0.367	Castor canadensis	Castor	Rodentia	Castoridae
884	0.593	0.371	Castor canadensis	Castor	Rodentia	Castoridae
885	0.717	0.324	Castor canadensis	Castor	Rodentia	Castoridae
886	0.862	0.376	Castor canadensis	Castor	Rodentia	Castoridae
887	0.769	0.365	Castor canadensis	Castor	Rodentia	Castoridae
888	0.452	0.272	Castor canadensis	Castor	Rodentia	Castoridae
889	0.605	0.232	Castor canadensis	Castor	Rodentia	Castoridae
890	0.819	0.241	Castor canadensis	Castor	Rodentia	Castoridae
891	0.774	0.356	Castor canadensis	Castor	Rodentia	Castoridae
892	0.91	0.376	Castor canadensis	Castor	Rodentia	Castoridae
893	0.668	0.295	Castor canadensis	Castor	Rodentia	Castoridae
894	0.476	0.273	Castor canadensis	Castor	Rodentia	Castoridae
895	1.229	0.346	Castor canadensis	Castor	Rodentia	Castoridae
896	0.649	0.389	Castor canadensis	Castor	Rodentia	Castoridae
897	0.947	0.369	Castor canadensis	Castor	Rodentia	Castoridae
898	0.664	0.347	Castor canadensis	Castor	Rodentia	Castoridae
899	0.907	0.282	Castor canadensis	Castor	Rodentia	Castoridae
900	0.965	0.383	Castor canadensis	Castor	Rodentia	Castoridae
901	0.667	0.283	Castor canadensis	Castor	Rodentia	Castoridae
902	1.083	0.356	Castor canadensis	Castor	Rodentia	Castoridae
903	0.52	0.349	Castor canadensis	Castor	Rodentia	Castoridae
904	0.661	0.383	Castor canadensis	Castor	Rodentia	Castoridae
905	0.547	0.255	Castor canadensis	Castor	Rodentia	Castoridae
906	0.627	0.313	Castor canadensis	Castor	Rodentia	Castoridae
907	0.56	0.339	Castor canadensis	Castor	Rodentia	Castoridae
908	0.811	0.356	Castor canadensis	Castor	Rodentia	Castoridae
909	0.968	0.322	Castor canadensis	Castor	Rodentia	Castoridae
910	0.522	0.345	Castor canadensis	Castor	Rodentia	Castoridae
911	0.738	0.364	Castor canadensis	Castor	Rodentia	Castoridae
912	0.532	0.314	Castor canadensis	Castor	Rodentia	Castoridae
913	0.812	0.353	Castor canadensis	Castor	Rodentia	Castoridae
914	1.052	0.344	Castor canadensis	Castor	Rodentia	Castoridae
915	0.505	0.356	Castor canadensis	Castor	Rodentia	Castoridae
916	0.673	0.386	Castor canadensis	Castor	Rodentia	Castoridae
917	0.861	0.331	Castor canadensis	Castor	Rodentia	Castoridae
918	0.598	0.486	Castor canadensis	Castor	Rodentia	Castoridae
919	0.853	0.342	Castor canadensis	Castor	Rodentia	Castoridae
920	1.086	0.247	Castor canadensis	Castor	Rodentia	Castoridae
921	0.877	0.3	Castor canadensis	Castor	Rodentia	Castoridae
922	1.014	0.326	Castor canadensis	Castor	Rodentia	Castoridae
923	0.999	0.407	Castor canadensis	Castor	Rodentia	Castoridae
924	0.75	0.327	Castor canadensis	Castor	Rodentia	Castoridae
925	0.94	0.221	Castor canadensis	Castor	Rodentia	Castoridae
926	0.584	0.333	Castor canadensis	Castor	Rodentia	Castoridae
927	0.971	0.389	Castor canadensis	Castor	Rodentia	Castoridae
928	0.839	0.362	Castor canadensis	Castor	Rodentia	Castoridae
929	0.955	0.384	Castor canadensis	Castor	Rodentia	Castoridae
930	0.568	0.455	Castor canadensis	Castor	Rodentia	Castoridae
931	1.012	0.352	Castor canadensis	Castor	Rodentia	Castoridae
932	0.626	0.337	Castor canadensis	Castor	Rodentia	Castoridae
933	0.787	0.304	Castor canadensis	Castor	Rodentia	Castoridae
934	0.668	0.283	Castor canadensis	Castor	Rodentia	Castoridae
935	0.657	0.358	Castor canadensis	Castor	Rodentia	Castoridae
936	0.659	0.332	Castor canadensis	Castor	Rodentia	Castoridae
937	0.622	0.293	Castor canadensis	Castor	Rodentia	Castoridae
938	0.739	0.427	Castor canadensis	Castor	Rodentia	Castoridae
939	0.63	0.229	Castor canadensis	Castor	Rodentia	Castoridae
940	1.024	0.298	Castor canadensis	Castor	Rodentia	Castoridae
941	0.971	0.262	Castor canadensis	Castor	Rodentia	Castoridae
942	0.777	0.371	Castor canadensis	Castor	Rodentia	Castoridae
943	0.925	0.389	Castor canadensis	Castor	Rodentia	Castoridae
944	0.913	0.282	Castor canadensis	Castor	Rodentia	Castoridae
945	0.631	0.423	Castor canadensis	Castor	Rodentia	Castoridae
946	0.828	0.291	Castor canadensis	Castor	Rodentia	Castoridae
947	0.808	0.323	Castor canadensis	Castor	Rodentia	Castoridae
948	0.616	0.32	Castor canadensis	Castor	Rodentia	Castoridae
949	0.858	0.431	Castor canadensis	Castor	Rodentia	Castoridae
950	0.572	0.338	Castor canadensis	Castor	Rodentia	Castoridae
951	0.667	0.188	Castor canadensis	Castor	Rodentia	Castoridae
952	0.589	0.333	Castor canadensis	Castor	Rodentia	Castoridae
953	0.666	0.326	Castor canadensis	Castor	Rodentia	Castoridae
954	0.789	0.39	Castor canadensis	Castor	Rodentia	Castoridae
955	0.896	0.319	Castor canadensis	Castor	Rodentia	Castoridae
956	0.739	0.348	Castor canadensis	Castor	Rodentia	Castoridae
957	0.987	0.358	Castor canadensis	Castor	Rodentia	Castoridae
958	0.723	0.308	Castor canadensis	Castor	Rodentia	Castoridae
959	0.635	0.348	Castor canadensis	Castor	Rodentia	Castoridae
960	0.935	0.321	Castor canadensis	Castor	Rodentia	Castoridae
961	0.604	0.3	Castor canadensis	Castor	Rodentia	Castoridae
962	0.742	0.316	Castor canadensis	Castor	Rodentia	Castoridae
963	0.787	0.327	Castor canadensis	Castor	Rodentia	Castoridae
964	0.673	0.341	Castor canadensis	Castor	Rodentia	Castoridae
965	0.948	0.238	Castor canadensis	Castor	Rodentia	Castoridae
966	0.957	0.251	Castor canadensis	Castor	Rodentia	Castoridae
967	0.993	0.247	Castor canadensis	Castor	Rodentia	Castoridae
968	0.591	0.182	Castor canadensis	Castor	Rodentia	Castoridae
969	0.772	0.246	Castor canadensis	Castor	Rodentia	Castoridae
970	0.606	0.244	Castor canadensis	Castor	Rodentia	Castoridae
971	0.669	0.261	Castor canadensis	Castor	Rodentia	Castoridae
972	0.473	0.249	Castor canadensis	Castor	Rodentia	Castoridae
973	0.86	0.416	Castor canadensis	Castor	Rodentia	Castoridae
974	0.628	0.37	Castor canadensis	Castor	Rodentia	Castoridae
975	0.652	0.244	Castor canadensis	Castor	Rodentia	Castoridae
976	0.845	0.394	Castor canadensis	Castor	Rodentia	Castoridae
977	0.987	0.293	Castor canadensis	Castor	Rodentia	Castoridae
978	0.638	0.299	Castor canadensis	Castor	Rodentia	Castoridae
979	0.843	0.258	Castor canadensis	Castor	Rodentia	Castoridae
980	0.924	0.298	Castor canadensis	Castor	Rodentia	Castoridae
981	0.983	0.312	Castor canadensis	Castor	Rodentia	Castoridae
982	0.604	0.336	Castor canadensis	Castor	Rodentia	Castoridae
983	0.711	0.332	Castor canadensis	Castor	Rodentia	Castoridae
984	0.719	0.316	Castor canadensis	Castor	Rodentia	Castoridae
985	0.679	0.314	Castor canadensis	Castor	Rodentia	Castoridae
986	0.766	0.248	Castor canadensis	Castor	Rodentia	Castoridae
987	0.646	0.387	Castor canadensis	Castor	Rodentia	Castoridae
988	0.737	0.32	Castor canadensis	Castor	Rodentia	Castoridae
989	0.683	0.301	Castor canadensis	Castor	Rodentia	Castoridae
990	0.935	0.329	Castor canadensis	Castor	Rodentia	Castoridae
991	0.65	0.325	Castor canadensis	Castor	Rodentia	Castoridae
992	0.72	0.322	Castor canadensis	Castor	Rodentia	Castoridae
993	0.942	0.438	Castor canadensis	Castor	Rodentia	Castoridae
994	0.831	0.432	Castor canadensis	Castor	Rodentia	Castoridae
995	0.775	0.386	Castor canadensis	Castor	Rodentia	Castoridae
996	0.936	0.32	Castor canadensis	Castor	Rodentia	Castoridae
997	0.848	0.341	Castor canadensis	Castor	Rodentia	Castoridae
998	0.883	0.228	Castor canadensis	Castor	Rodentia	Castoridae
999	0.756	0.336	Castor canadensis	Castor	Rodentia	Castoridae
1000	1.191	0.325	Castor canadensis	Castor	Rodentia	Castoridae
1001	0.706	0.327	Castor canadensis	Castor	Rodentia	Castoridae
1002	1.311	0.358	Castor canadensis	Castor	Rodentia	Castoridae
1003	0.893	0.301	Castor canadensis	Castor	Rodentia	Castoridae
1004	1.031	0.349	Castor canadensis	Castor	Rodentia	Castoridae
1005	1.175	0.305	Castor canadensis	Castor	Rodentia	Castoridae
1006	0.763	0.278	Castor canadensis	Castor	Rodentia	Castoridae
1007	1.889	0.529	Colobus guereza	Colobus	Primates	Cercopithecidae
1008	1.784	0.636	Colobus guereza	Colobus	Primates	Cercopithecidae
1009	1.32	0.469	Colobus guereza	Colobus	Primates	Cercopithecidae
1010	1.41	0.46	Colobus guereza	Colobus	Primates	Cercopithecidae
1011	0.945	0.309	Colobus guereza	Colobus	Primates	Cercopithecidae
1012	1.263	0.335	Colobus guereza	Colobus	Primates	Cercopithecidae
1013	1.409	0.412	Colobus guereza	Colobus	Primates	Cercopithecidae
1014	0.971	0.515	Colobus guereza	Colobus	Primates	Cercopithecidae
1015	0.844	0.35	Colobus guereza	Colobus	Primates	Cercopithecidae
1016	1.306	0.386	Colobus guereza	Colobus	Primates	Cercopithecidae
1017	1.372	0.452	Colobus guereza	Colobus	Primates	Cercopithecidae
1018	0.907	0.512	Colobus guereza	Colobus	Primates	Cercopithecidae
1019	1.056	0.436	Colobus guereza	Colobus	Primates	Cercopithecidae
1020	1.25	0.328	Colobus guereza	Colobus	Primates	Cercopithecidae
1021	1.241	0.459	Colobus guereza	Colobus	Primates	Cercopithecidae
1022	1.063	0.331	Colobus guereza	Colobus	Primates	Cercopithecidae
1023	0.86	0.404	Colobus guereza	Colobus	Primates	Cercopithecidae
1024	1.356	0.357	Colobus guereza	Colobus	Primates	Cercopithecidae
1025	0.973	0.327	Colobus guereza	Colobus	Primates	Cercopithecidae
1026	1.158	0.411	Colobus guereza	Colobus	Primates	Cercopithecidae
1027	1.534	0.381	Colobus guereza	Colobus	Primates	Cercopithecidae
1028	1.078	0.307	Colobus guereza	Colobus	Primates	Cercopithecidae
1029	1.375	0.384	Colobus guereza	Colobus	Primates	Cercopithecidae
1030	1.595	0.467	Colobus guereza	Colobus	Primates	Cercopithecidae
1031	1.275	0.467	Colobus guereza	Colobus	Primates	Cercopithecidae
1032	1.294	0.43	Colobus guereza	Colobus	Primates	Cercopithecidae
1033	1.416	0.475	Colobus guereza	Colobus	Primates	Cercopithecidae
1034	1.187	0.402	Colobus guereza	Colobus	Primates	Cercopithecidae
1035	1.025	0.469	Colobus guereza	Colobus	Primates	Cercopithecidae
1036	1.581	0.663	Colobus guereza	Colobus	Primates	Cercopithecidae
1037	1.072	0.465	Colobus guereza	Colobus	Primates	Cercopithecidae
1038	0.959	0.412	Colobus guereza	Colobus	Primates	Cercopithecidae
1039	0.827	0.451	Colobus guereza	Colobus	Primates	Cercopithecidae
1040	0.708	0.475	Colobus guereza	Colobus	Primates	Cercopithecidae
1041	1.249	0.543	Colobus guereza	Colobus	Primates	Cercopithecidae
1042	1.225	0.528	Colobus guereza	Colobus	Primates	Cercopithecidae
1043	0.926	0.428	Colobus guereza	Colobus	Primates	Cercopithecidae
1044	0.847	0.482	Colobus guereza	Colobus	Primates	Cercopithecidae
1045	1.5	0.532	Colobus guereza	Colobus	Primates	Cercopithecidae
1046	1.463	0.499	Colobus guereza	Colobus	Primates	Cercopithecidae
1047	1.397	0.653	Colobus guereza	Colobus	Primates	Cercopithecidae
1048	1.623	0.535	Colobus guereza	Colobus	Primates	Cercopithecidae
1049	1.366	0.554	Colobus guereza	Colobus	Primates	Cercopithecidae
1050	1.112	0.405	Colobus guereza	Colobus	Primates	Cercopithecidae
1051	1.207	0.484	Colobus guereza	Colobus	Primates	Cercopithecidae
1052	0.774	0.451	Colobus guereza	Colobus	Primates	Cercopithecidae
1053	1.231	0.519	Colobus guereza	Colobus	Primates	Cercopithecidae
1054	1.08	0.371	Colobus guereza	Colobus	Primates	Cercopithecidae
1055	1.326	0.664	Colobus guereza	Colobus	Primates	Cercopithecidae
1056	1.121	0.4	Colobus guereza	Colobus	Primates	Cercopithecidae
1057	1.265	0.402	Colobus guereza	Colobus	Primates	Cercopithecidae
1058	1.125	0.388	Colobus guereza	Colobus	Primates	Cercopithecidae
1059	1.527	0.556	Colobus guereza	Colobus	Primates	Cercopithecidae
1060	1.329	0.465	Colobus guereza	Colobus	Primates	Cercopithecidae
1061	1.008	0.4	Colobus guereza	Colobus	Primates	Cercopithecidae
1062	1.445	0.518	Colobus guereza	Colobus	Primates	Cercopithecidae
1063	1.128	0.363	Colobus guereza	Colobus	Primates	Cercopithecidae
1064	1.316	0.537	Colobus guereza	Colobus	Primates	Cercopithecidae
1065	1.214	0.338	Colobus guereza	Colobus	Primates	Cercopithecidae
1066	1.402	0.407	Colobus guereza	Colobus	Primates	Cercopithecidae
1067	1.69	0.534	Colobus guereza	Colobus	Primates	Cercopithecidae
1068	1.095	0.466	Colobus guereza	Colobus	Primates	Cercopithecidae
1069	1.573	0.554	Colobus guereza	Colobus	Primates	Cercopithecidae
1070	1.087	0.385	Colobus guereza	Colobus	Primates	Cercopithecidae
1071	1.186	0.488	Colobus guereza	Colobus	Primates	Cercopithecidae
1072	1.171	0.452	Colobus guereza	Colobus	Primates	Cercopithecidae
1073	1.278	0.45	Colobus guereza	Colobus	Primates	Cercopithecidae
1074	1.578	0.508	Colobus guereza	Colobus	Primates	Cercopithecidae
1075	1.064	0.385	Colobus guereza	Colobus	Primates	Cercopithecidae
1076	1.272	0.444	Colobus guereza	Colobus	Primates	Cercopithecidae
1077	1.14	0.473	Colobus guereza	Colobus	Primates	Cercopithecidae
1078	1.103	0.335	Colobus guereza	Colobus	Primates	Cercopithecidae
1079	1.44	0.445	Colobus guereza	Colobus	Primates	Cercopithecidae
1080	1.551	0.577	Colobus guereza	Colobus	Primates	Cercopithecidae
1081	1.72	0.594	Colobus guereza	Colobus	Primates	Cercopithecidae
1082	1.225	0.492	Colobus guereza	Colobus	Primates	Cercopithecidae
1083	1.274	0.467	Colobus guereza	Colobus	Primates	Cercopithecidae
1084	1.585	0.711	Colobus guereza	Colobus	Primates	Cercopithecidae
1085	0.999	0.324	Colobus guereza	Colobus	Primates	Cercopithecidae
1086	1.439	0.475	Colobus guereza	Colobus	Primates	Cercopithecidae
1087	1.583	0.712	Colobus guereza	Colobus	Primates	Cercopithecidae
1088	1.244	0.579	Colobus guereza	Colobus	Primates	Cercopithecidae
1089	1.401	0.499	Colobus guereza	Colobus	Primates	Cercopithecidae
1090	1.127	0.594	Colobus guereza	Colobus	Primates	Cercopithecidae
1091	1.637	0.446	Colobus guereza	Colobus	Primates	Cercopithecidae
1092	1.305	0.423	Colobus guereza	Colobus	Primates	Cercopithecidae
1093	1.065	0.423	Colobus guereza	Colobus	Primates	Cercopithecidae
1094	1.236	0.438	Colobus guereza	Colobus	Primates	Cercopithecidae
1095	1.386	0.479	Colobus guereza	Colobus	Primates	Cercopithecidae
1096	1.392	0.408	Colobus guereza	Colobus	Primates	Cercopithecidae
1097	1.535	0.468	Colobus guereza	Colobus	Primates	Cercopithecidae
1098	1.554	0.515	Colobus guereza	Colobus	Primates	Cercopithecidae
1099	1.115	0.443	Colobus guereza	Colobus	Primates	Cercopithecidae
1100	1.24	0.358	Colobus guereza	Colobus	Primates	Cercopithecidae
1101	1.511	0.605	Colobus guereza	Colobus	Primates	Cercopithecidae
1102	1.381	0.648	Colobus guereza	Colobus	Primates	Cercopithecidae
1103	1.462	0.459	Colobus guereza	Colobus	Primates	Cercopithecidae
1104	1.43	0.416	Colobus guereza	Colobus	Primates	Cercopithecidae
1105	1.383	0.44	Colobus guereza	Colobus	Primates	Cercopithecidae
1106	1.129	0.467	Colobus guereza	Colobus	Primates	Cercopithecidae
1107	1.323	0.424	Colobus guereza	Colobus	Primates	Cercopithecidae
1108	1.495	0.496	Colobus guereza	Colobus	Primates	Cercopithecidae
1109	1.144	0.442	Colobus guereza	Colobus	Primates	Cercopithecidae
1110	1.301	0.395	Colobus guereza	Colobus	Primates	Cercopithecidae
1111	1.319	0.412	Colobus guereza	Colobus	Primates	Cercopithecidae
1112	0.958	0.324	Colobus guereza	Colobus	Primates	Cercopithecidae
1113	1.228	0.542	Colobus guereza	Colobus	Primates	Cercopithecidae
1114	1.196	0.478	Colobus guereza	Colobus	Primates	Cercopithecidae
1115	1.153	0.512	Colobus guereza	Colobus	Primates	Cercopithecidae
1116	1.459	0.605	Colobus guereza	Colobus	Primates	Cercopithecidae
1117	1.332	0.332	Colobus guereza	Colobus	Primates	Cercopithecidae
1118	1.237	0.548	Colobus guereza	Colobus	Primates	Cercopithecidae
1119	1.279	0.482	Colobus guereza	Colobus	Primates	Cercopithecidae
1120	1.364	0.422	Colobus guereza	Colobus	Primates	Cercopithecidae
1121	1.26	0.392	Colobus guereza	Colobus	Primates	Cercopithecidae
1122	1.331	0.401	Colobus guereza	Colobus	Primates	Cercopithecidae
1123	1.521	0.47	Colobus guereza	Colobus	Primates	Cercopithecidae
1124	1.235	0.315	Colobus guereza	Colobus	Primates	Cercopithecidae
1125	1.108	0.298	Colobus guereza	Colobus	Primates	Cercopithecidae
1126	1.708	0.448	Colobus guereza	Colobus	Primates	Cercopithecidae
1127	1.327	0.404	Colobus guereza	Colobus	Primates	Cercopithecidae
1128	1.581	0.455	Colobus guereza	Colobus	Primates	Cercopithecidae
1129	1.524	0.376	Colobus guereza	Colobus	Primates	Cercopithecidae
1130	1.534	0.406	Colobus guereza	Colobus	Primates	Cercopithecidae
1131	0.977	0.411	Colobus guereza	Colobus	Primates	Cercopithecidae
1132	1.084	0.405	Colobus guereza	Colobus	Primates	Cercopithecidae
1133	1.157	0.341	Colobus guereza	Colobus	Primates	Cercopithecidae
1134	1.147	0.396	Colobus guereza	Colobus	Primates	Cercopithecidae
1135	1.099	0.412	Colobus guereza	Colobus	Primates	Cercopithecidae
1136	1.133	0.332	Colobus guereza	Colobus	Primates	Cercopithecidae
1137	1.534	0.424	Colobus guereza	Colobus	Primates	Cercopithecidae
1138	1.477	0.546	Colobus guereza	Colobus	Primates	Cercopithecidae
1139	1.632	0.719	Colobus guereza	Colobus	Primates	Cercopithecidae
1140	1.078	0.319	Colobus guereza	Colobus	Primates	Cercopithecidae
1141	1.623	0.485	Colobus guereza	Colobus	Primates	Cercopithecidae
1142	0.688	0.268	Diceros bicornis	Diceros	Perissodactyla	Rhinocerotidae
1143	0.475	0.248	Diceros bicornis	Diceros	Perissodactyla	Rhinocerotidae
1144	0.553	0.418	Diceros bicornis	Diceros	Perissodactyla	Rhinocerotidae
1145	0.543	0.359	Diceros bicornis	Diceros	Perissodactyla	Rhinocerotidae
1146	0.645	0.4	Diceros bicornis	Diceros	Perissodactyla	Rhinocerotidae
1147	0.504	0.258	Diceros bicornis	Diceros	Perissodactyla	Rhinocerotidae
1148	0.565	0.315	Diceros bicornis	Diceros	Perissodactyla	Rhinocerotidae
1149	0.521	0.272	Diceros bicornis	Diceros	Perissodactyla	Rhinocerotidae
1150	0.677	0.281	Diceros bicornis	Diceros	Perissodactyla	Rhinocerotidae
1151	0.545	0.258	Diceros bicornis	Diceros	Perissodactyla	Rhinocerotidae
1152	0.504	0.359	Diceros bicornis	Diceros	Perissodactyla	Rhinocerotidae
1153	0.395	0.286	Diceros bicornis	Diceros	Perissodactyla	Rhinocerotidae
1154	0.765	0.355	Diceros bicornis	Diceros	Perissodactyla	Rhinocerotidae
1155	0.561	0.309	Diceros bicornis	Diceros	Perissodactyla	Rhinocerotidae
1156	0.668	0.385	Diceros bicornis	Diceros	Perissodactyla	Rhinocerotidae
1157	0.543	0.257	Diceros bicornis	Diceros	Perissodactyla	Rhinocerotidae
1158	0.603	0.304	Diceros bicornis	Diceros	Perissodactyla	Rhinocerotidae
1159	0.836	0.426	Diceros bicornis	Diceros	Perissodactyla	Rhinocerotidae
1160	0.758	0.319	Diceros bicornis	Diceros	Perissodactyla	Rhinocerotidae
1161	0.667	0.424	Diceros bicornis	Diceros	Perissodactyla	Rhinocerotidae
1162	0.682	0.444	Diceros bicornis	Diceros	Perissodactyla	Rhinocerotidae
1163	0.625	0.321	Diceros bicornis	Diceros	Perissodactyla	Rhinocerotidae
1164	0.584	0.309	Diceros bicornis	Diceros	Perissodactyla	Rhinocerotidae
1165	0.408	0.315	Diceros bicornis	Diceros	Perissodactyla	Rhinocerotidae
1166	0.568	0.361	Diceros bicornis	Diceros	Perissodactyla	Rhinocerotidae
1167	0.511	0.331	Diceros bicornis	Diceros	Perissodactyla	Rhinocerotidae
1168	0.542	0.287	Diceros bicornis	Diceros	Perissodactyla	Rhinocerotidae
1169	0.41	0.248	Diceros bicornis	Diceros	Perissodactyla	Rhinocerotidae
1170	0.574	0.374	Diceros bicornis	Diceros	Perissodactyla	Rhinocerotidae
1171	0.553	0.457	Diceros bicornis	Diceros	Perissodactyla	Rhinocerotidae
1172	0.547	0.389	Diceros bicornis	Diceros	Perissodactyla	Rhinocerotidae
1173	0.714	0.413	Diceros bicornis	Diceros	Perissodactyla	Rhinocerotidae
1174	0.682	0.375	Diceros bicornis	Diceros	Perissodactyla	Rhinocerotidae
1175	0.695	0.424	Diceros bicornis	Diceros	Perissodactyla	Rhinocerotidae
1176	0.704	0.472	Diceros bicornis	Diceros	Perissodactyla	Rhinocerotidae
1177	0.624	0.33	Diceros bicornis	Diceros	Perissodactyla	Rhinocerotidae
1178	0.578	0.288	Diceros bicornis	Diceros	Perissodactyla	Rhinocerotidae
1179	0.475	0.323	Diceros bicornis	Diceros	Perissodactyla	Rhinocerotidae
1180	0.579	0.328	Diceros bicornis	Diceros	Perissodactyla	Rhinocerotidae
1181	0.705	0.345	Diceros bicornis	Diceros	Perissodactyla	Rhinocerotidae
1182	0.413	0.264	Diceros bicornis	Diceros	Perissodactyla	Rhinocerotidae
1183	0.595	0.319	Diceros bicornis	Diceros	Perissodactyla	Rhinocerotidae
1184	0.564	0.262	Diceros bicornis	Diceros	Perissodactyla	Rhinocerotidae
1185	0.561	0.289	Diceros bicornis	Diceros	Perissodactyla	Rhinocerotidae
1186	0.502	0.353	Diceros bicornis	Diceros	Perissodactyla	Rhinocerotidae
1187	0.788	0.345	Diceros bicornis	Diceros	Perissodactyla	Rhinocerotidae
1188	0.79	0.363	Diceros bicornis	Diceros	Perissodactyla	Rhinocerotidae
1189	0.536	0.292	Diceros bicornis	Diceros	Perissodactyla	Rhinocerotidae
1190	0.68	0.32	Diceros bicornis	Diceros	Perissodactyla	Rhinocerotidae
1191	0.584	0.347	Diceros bicornis	Diceros	Perissodactyla	Rhinocerotidae
1192	0.681	0.347	Diceros bicornis	Diceros	Perissodactyla	Rhinocerotidae
1193	0.585	0.354	Diceros bicornis	Diceros	Perissodactyla	Rhinocerotidae
1194	0.497	0.321	Diceros bicornis	Diceros	Perissodactyla	Rhinocerotidae
1195	0.642	0.29	Diceros bicornis	Diceros	Perissodactyla	Rhinocerotidae
1196	0.508	0.347	Diceros bicornis	Diceros	Perissodactyla	Rhinocerotidae
1197	0.494	0.288	Diceros bicornis	Diceros	Perissodactyla	Rhinocerotidae
1198	0.538	0.274	Diceros bicornis	Diceros	Perissodactyla	Rhinocerotidae
1199	0.575	0.285	Diceros bicornis	Diceros	Perissodactyla	Rhinocerotidae
1200	0.57	0.283	Diceros bicornis	Diceros	Perissodactyla	Rhinocerotidae
1201	0.489	0.272	Diceros bicornis	Diceros	Perissodactyla	Rhinocerotidae
1202	0.688	0.411	Diceros bicornis	Diceros	Perissodactyla	Rhinocerotidae
1203	0.534	0.321	Diceros bicornis	Diceros	Perissodactyla	Rhinocerotidae
1204	0.676	0.379	Diceros bicornis	Diceros	Perissodactyla	Rhinocerotidae
1205	0.534	0.301	Diceros bicornis	Diceros	Perissodactyla	Rhinocerotidae
1206	0.592	0.273	Diceros bicornis	Diceros	Perissodactyla	Rhinocerotidae
1207	0.554	0.385	Diceros bicornis	Diceros	Perissodactyla	Rhinocerotidae
1208	0.584	0.357	Diceros bicornis	Diceros	Perissodactyla	Rhinocerotidae
1209	0.6	0.287	Diceros bicornis	Diceros	Perissodactyla	Rhinocerotidae
1210	0.481	0.291	Diceros bicornis	Diceros	Perissodactyla	Rhinocerotidae
1211	0.886	0.305	Diceros bicornis	Diceros	Perissodactyla	Rhinocerotidae
1212	0.854	0.424	Diceros bicornis	Diceros	Perissodactyla	Rhinocerotidae
1213	0.599	0.31	Diceros bicornis	Diceros	Perissodactyla	Rhinocerotidae
1214	0.542	0.31	Diceros bicornis	Diceros	Perissodactyla	Rhinocerotidae
1215	0.737	0.256	Diceros bicornis	Diceros	Perissodactyla	Rhinocerotidae
1216	0.566	0.29	Diceros bicornis	Diceros	Perissodactyla	Rhinocerotidae
1217	0.483	0.266	Diceros bicornis	Diceros	Perissodactyla	Rhinocerotidae
1218	0.651	0.308	Diceros bicornis	Diceros	Perissodactyla	Rhinocerotidae
1219	0.753	0.328	Diceros bicornis	Diceros	Perissodactyla	Rhinocerotidae
1220	0.598	0.356	Diceros bicornis	Diceros	Perissodactyla	Rhinocerotidae
1221	0.784	0.353	Diceros bicornis	Diceros	Perissodactyla	Rhinocerotidae
1222	0.495	0.241	Diceros bicornis	Diceros	Perissodactyla	Rhinocerotidae
1223	0.53	0.277	Diceros bicornis	Diceros	Perissodactyla	Rhinocerotidae
1224	0.601	0.267	Diceros bicornis	Diceros	Perissodactyla	Rhinocerotidae
1225	0.526	0.28	Diceros bicornis	Diceros	Perissodactyla	Rhinocerotidae
1226	0.613	0.306	Diceros bicornis	Diceros	Perissodactyla	Rhinocerotidae
1227	0.633	0.346	Diceros bicornis	Diceros	Perissodactyla	Rhinocerotidae
1228	0.589	0.261	Diceros bicornis	Diceros	Perissodactyla	Rhinocerotidae
1229	0.671	0.349	Diceros bicornis	Diceros	Perissodactyla	Rhinocerotidae
1230	0.572	0.307	Diceros bicornis	Diceros	Perissodactyla	Rhinocerotidae
1231	0.679	0.347	Diceros bicornis	Diceros	Perissodactyla	Rhinocerotidae
1232	0.566	0.335	Diceros bicornis	Diceros	Perissodactyla	Rhinocerotidae
1233	0.651	0.326	Diceros bicornis	Diceros	Perissodactyla	Rhinocerotidae
1234	0.612	0.262	Diceros bicornis	Diceros	Perissodactyla	Rhinocerotidae
1235	0.593	0.281	Diceros bicornis	Diceros	Perissodactyla	Rhinocerotidae
1236	0.708	0.413	Diceros bicornis	Diceros	Perissodactyla	Rhinocerotidae
1237	0.702	0.3	Diceros bicornis	Diceros	Perissodactyla	Rhinocerotidae
1238	0.689	0.287	Diceros bicornis	Diceros	Perissodactyla	Rhinocerotidae
1239	0.58	0.283	Diceros bicornis	Diceros	Perissodactyla	Rhinocerotidae
1240	0.643	0.301	Diceros bicornis	Diceros	Perissodactyla	Rhinocerotidae
1241	0.541	0.341	Diceros bicornis	Diceros	Perissodactyla	Rhinocerotidae
1242	0.64	0.316	Diceros bicornis	Diceros	Perissodactyla	Rhinocerotidae
1243	0.504	0.261	Diceros bicornis	Diceros	Perissodactyla	Rhinocerotidae
1244	0.757	0.358	Diceros bicornis	Diceros	Perissodactyla	Rhinocerotidae
1245	0.571	0.377	Diceros bicornis	Diceros	Perissodactyla	Rhinocerotidae
1246	0.536	0.33	Diceros bicornis	Diceros	Perissodactyla	Rhinocerotidae
1247	0.469	0.263	Diceros bicornis	Diceros	Perissodactyla	Rhinocerotidae
1248	0.626	0.296	Diceros bicornis	Diceros	Perissodactyla	Rhinocerotidae
1249	0.922	0.344	Diceros bicornis	Diceros	Perissodactyla	Rhinocerotidae
1250	0.414	0.288	Diceros bicornis	Diceros	Perissodactyla	Rhinocerotidae
1251	0.631	0.392	Diceros bicornis	Diceros	Perissodactyla	Rhinocerotidae
1252	0.67	0.406	Diceros bicornis	Diceros	Perissodactyla	Rhinocerotidae
1253	0.598	0.374	Diceros bicornis	Diceros	Perissodactyla	Rhinocerotidae
1254	0.67	0.413	Diceros bicornis	Diceros	Perissodactyla	Rhinocerotidae
1255	0.513	0.318	Diceros bicornis	Diceros	Perissodactyla	Rhinocerotidae
1256	0.649	0.269	Diceros bicornis	Diceros	Perissodactyla	Rhinocerotidae
1257	0.659	0.412	Diceros bicornis	Diceros	Perissodactyla	Rhinocerotidae
1258	0.635	0.278	Diceros bicornis	Diceros	Perissodactyla	Rhinocerotidae
1259	0.64	0.519	Diceros bicornis	Diceros	Perissodactyla	Rhinocerotidae
1260	0.417	0.299	Diceros bicornis	Diceros	Perissodactyla	Rhinocerotidae
1261	0.508	0.27	Diceros bicornis	Diceros	Perissodactyla	Rhinocerotidae
1262	0.802	0.271	Elephas maximus	Elephas	Proboscidea	Elephantidae
1263	0.881	0.324	Elephas maximus	Elephas	Proboscidea	Elephantidae
1264	0.738	0.278	Elephas maximus	Elephas	Proboscidea	Elephantidae
1265	0.76	0.335	Elephas maximus	Elephas	Proboscidea	Elephantidae
1266	0.767	0.364	Elephas maximus	Elephas	Proboscidea	Elephantidae
1267	0.664	0.374	Elephas maximus	Elephas	Proboscidea	Elephantidae
1268	0.812	0.389	Elephas maximus	Elephas	Proboscidea	Elephantidae
1269	0.714	0.375	Elephas maximus	Elephas	Proboscidea	Elephantidae
1270	0.897	0.439	Elephas maximus	Elephas	Proboscidea	Elephantidae
1271	0.858	0.275	Elephas maximus	Elephas	Proboscidea	Elephantidae
1272	0.834	0.468	Elephas maximus	Elephas	Proboscidea	Elephantidae
1273	0.865	0.322	Elephas maximus	Elephas	Proboscidea	Elephantidae
1274	0.986	0.463	Elephas maximus	Elephas	Proboscidea	Elephantidae
1275	0.69	0.291	Elephas maximus	Elephas	Proboscidea	Elephantidae
1276	0.9	0.356	Elephas maximus	Elephas	Proboscidea	Elephantidae
1277	0.678	0.371	Elephas maximus	Elephas	Proboscidea	Elephantidae
1278	0.699	0.441	Elephas maximus	Elephas	Proboscidea	Elephantidae
1279	0.832	0.471	Elephas maximus	Elephas	Proboscidea	Elephantidae
1280	0.964	0.438	Elephas maximus	Elephas	Proboscidea	Elephantidae
1281	0.87	0.376	Elephas maximus	Elephas	Proboscidea	Elephantidae
1282	0.746	0.382	Elephas maximus	Elephas	Proboscidea	Elephantidae
1283	0.624	0.409	Elephas maximus	Elephas	Proboscidea	Elephantidae
1284	0.627	0.471	Elephas maximus	Elephas	Proboscidea	Elephantidae
1285	0.806	0.291	Elephas maximus	Elephas	Proboscidea	Elephantidae
1286	0.81	0.358	Elephas maximus	Elephas	Proboscidea	Elephantidae
1287	0.79	0.339	Elephas maximus	Elephas	Proboscidea	Elephantidae
1288	0.717	0.363	Elephas maximus	Elephas	Proboscidea	Elephantidae
1289	0.762	0.354	Elephas maximus	Elephas	Proboscidea	Elephantidae
1290	0.637	0.314	Elephas maximus	Elephas	Proboscidea	Elephantidae
1291	0.816	0.374	Elephas maximus	Elephas	Proboscidea	Elephantidae
1292	0.769	0.287	Elephas maximus	Elephas	Proboscidea	Elephantidae
1293	0.723	0.372	Elephas maximus	Elephas	Proboscidea	Elephantidae
1294	1.031	0.449	Elephas maximus	Elephas	Proboscidea	Elephantidae
1295	0.926	0.631	Elephas maximus	Elephas	Proboscidea	Elephantidae
1296	0.76	0.497	Elephas maximus	Elephas	Proboscidea	Elephantidae
1297	0.784	0.417	Elephas maximus	Elephas	Proboscidea	Elephantidae
1298	0.513	0.309	Elephas maximus	Elephas	Proboscidea	Elephantidae
1299	0.756	0.477	Elephas maximus	Elephas	Proboscidea	Elephantidae
1300	0.756	0.533	Elephas maximus	Elephas	Proboscidea	Elephantidae
1301	0.763	0.431	Elephas maximus	Elephas	Proboscidea	Elephantidae
1302	1.011	0.531	Elephas maximus	Elephas	Proboscidea	Elephantidae
1303	0.75	0.436	Elephas maximus	Elephas	Proboscidea	Elephantidae
1304	0.535	0.311	Elephas maximus	Elephas	Proboscidea	Elephantidae
1305	0.619	0.39	Elephas maximus	Elephas	Proboscidea	Elephantidae
1306	0.766	0.37	Elephas maximus	Elephas	Proboscidea	Elephantidae
1307	0.612	0.324	Elephas maximus	Elephas	Proboscidea	Elephantidae
1308	0.611	0.305	Elephas maximus	Elephas	Proboscidea	Elephantidae
1309	0.584	0.346	Elephas maximus	Elephas	Proboscidea	Elephantidae
1310	0.76	0.345	Elephas maximus	Elephas	Proboscidea	Elephantidae
1311	0.762	0.366	Elephas maximus	Elephas	Proboscidea	Elephantidae
1312	0.66	0.323	Elephas maximus	Elephas	Proboscidea	Elephantidae
1313	0.765	0.397	Elephas maximus	Elephas	Proboscidea	Elephantidae
1314	0.939	0.417	Elephas maximus	Elephas	Proboscidea	Elephantidae
1315	0.765	0.3	Elephas maximus	Elephas	Proboscidea	Elephantidae
1316	0.683	0.506	Elephas maximus	Elephas	Proboscidea	Elephantidae
1317	0.794	0.341	Elephas maximus	Elephas	Proboscidea	Elephantidae
1318	0.808	0.354	Elephas maximus	Elephas	Proboscidea	Elephantidae
1319	0.779	0.356	Elephas maximus	Elephas	Proboscidea	Elephantidae
1320	0.707	0.409	Elephas maximus	Elephas	Proboscidea	Elephantidae
1321	0.734	0.329	Elephas maximus	Elephas	Proboscidea	Elephantidae
1322	0.96	0.35	Elephas maximus	Elephas	Proboscidea	Elephantidae
1323	0.69	0.29	Elephas maximus	Elephas	Proboscidea	Elephantidae
1324	0.787	0.38	Elephas maximus	Elephas	Proboscidea	Elephantidae
1325	0.753	0.421	Elephas maximus	Elephas	Proboscidea	Elephantidae
1326	0.698	0.396	Elephas maximus	Elephas	Proboscidea	Elephantidae
1327	0.874	0.402	Elephas maximus	Elephas	Proboscidea	Elephantidae
1328	0.775	0.292	Elephas maximus	Elephas	Proboscidea	Elephantidae
1329	0.776	0.485	Elephas maximus	Elephas	Proboscidea	Elephantidae
1330	0.789	0.345	Elephas maximus	Elephas	Proboscidea	Elephantidae
1331	0.713	0.441	Elephas maximus	Elephas	Proboscidea	Elephantidae
1332	0.691	0.337	Elephas maximus	Elephas	Proboscidea	Elephantidae
1333	0.74	0.384	Elephas maximus	Elephas	Proboscidea	Elephantidae
1334	0.676	0.315	Elephas maximus	Elephas	Proboscidea	Elephantidae
1335	0.888	0.308	Elephas maximus	Elephas	Proboscidea	Elephantidae
1336	0.758	0.336	Elephas maximus	Elephas	Proboscidea	Elephantidae
1337	0.745	0.372	Elephas maximus	Elephas	Proboscidea	Elephantidae
1338	0.613	0.321	Elephas maximus	Elephas	Proboscidea	Elephantidae
1339	0.561	0.316	Elephas maximus	Elephas	Proboscidea	Elephantidae
1340	0.708	0.399	Elephas maximus	Elephas	Proboscidea	Elephantidae
1341	0.93	0.412	Elephas maximus	Elephas	Proboscidea	Elephantidae
1342	0.664	0.35	Elephas maximus	Elephas	Proboscidea	Elephantidae
1343	0.767	0.35	Elephas maximus	Elephas	Proboscidea	Elephantidae
1344	0.575	0.357	Elephas maximus	Elephas	Proboscidea	Elephantidae
1345	0.912	0.419	Elephas maximus	Elephas	Proboscidea	Elephantidae
1346	0.834	0.47	Elephas maximus	Elephas	Proboscidea	Elephantidae
1347	1.008	0.533	Elephas maximus	Elephas	Proboscidea	Elephantidae
1348	0.804	0.392	Elephas maximus	Elephas	Proboscidea	Elephantidae
1349	0.747	0.355	Elephas maximus	Elephas	Proboscidea	Elephantidae
1350	0.727	0.384	Elephas maximus	Elephas	Proboscidea	Elephantidae
1351	0.915	0.434	Elephas maximus	Elephas	Proboscidea	Elephantidae
1352	0.715	0.387	Elephas maximus	Elephas	Proboscidea	Elephantidae
1353	0.91	0.37	Elephas maximus	Elephas	Proboscidea	Elephantidae
1354	1.005	0.481	Elephas maximus	Elephas	Proboscidea	Elephantidae
1355	0.853	0.439	Elephas maximus	Elephas	Proboscidea	Elephantidae
1356	0.777	0.479	Elephas maximus	Elephas	Proboscidea	Elephantidae
1357	0.907	0.361	Elephas maximus	Elephas	Proboscidea	Elephantidae
1358	0.798	0.416	Elephas maximus	Elephas	Proboscidea	Elephantidae
1359	0.777	0.445	Elephas maximus	Elephas	Proboscidea	Elephantidae
1360	0.721	0.454	Elephas maximus	Elephas	Proboscidea	Elephantidae
1361	0.913	0.438	Elephas maximus	Elephas	Proboscidea	Elephantidae
1362	0.777	0.422	Elephas maximus	Elephas	Proboscidea	Elephantidae
1363	0.832	0.3	Elephas maximus	Elephas	Proboscidea	Elephantidae
1364	0.518	0.38	Elephas maximus	Elephas	Proboscidea	Elephantidae
1365	0.804	0.422	Elephas maximus	Elephas	Proboscidea	Elephantidae
1366	0.56	0.424	Elephas maximus	Elephas	Proboscidea	Elephantidae
1367	0.939	0.558	Elephas maximus	Elephas	Proboscidea	Elephantidae
1368	0.729	0.358	Elephas maximus	Elephas	Proboscidea	Elephantidae
1369	0.875	0.556	Elephas maximus	Elephas	Proboscidea	Elephantidae
1370	0.604	0.39	Elephas maximus	Elephas	Proboscidea	Elephantidae
1371	0.687	0.386	Elephas maximus	Elephas	Proboscidea	Elephantidae
1372	0.719	0.302	Elephas maximus	Elephas	Proboscidea	Elephantidae
1373	0.746	0.511	Elephas maximus	Elephas	Proboscidea	Elephantidae
1374	0.797	0.379	Elephas maximus	Elephas	Proboscidea	Elephantidae
1375	0.794	0.425	Elephas maximus	Elephas	Proboscidea	Elephantidae
1376	0.779	0.397	Elephas maximus	Elephas	Proboscidea	Elephantidae
1377	0.746	0.317	Elephas maximus	Elephas	Proboscidea	Elephantidae
1378	0.721	0.406	Elephas maximus	Elephas	Proboscidea	Elephantidae
1379	0.829	0.299	Elephas maximus	Elephas	Proboscidea	Elephantidae
1380	0.816	0.383	Elephas maximus	Elephas	Proboscidea	Elephantidae
1381	0.932	0.454	Elephas maximus	Elephas	Proboscidea	Elephantidae
1382	0.848	0.389	Elephas maximus	Elephas	Proboscidea	Elephantidae
1383	0.901	0.39	Elephas maximus	Elephas	Proboscidea	Elephantidae
1384	0.839	0.268	Elephas maximus	Elephas	Proboscidea	Elephantidae
1385	0.72	0.376	Elephas maximus	Elephas	Proboscidea	Elephantidae
1386	0.691	0.516	Elephas maximus	Elephas	Proboscidea	Elephantidae
1387	0.633	0.301	Elephas maximus	Elephas	Proboscidea	Elephantidae
1388	0.962	0.442	Elephas maximus	Elephas	Proboscidea	Elephantidae
1389	0.626	0.409	Elephas maximus	Elephas	Proboscidea	Elephantidae
1390	0.67	0.408	Elephas maximus	Elephas	Proboscidea	Elephantidae
1391	0.729	0.398	Elephas maximus	Elephas	Proboscidea	Elephantidae
1392	0.778	0.369	Elephas maximus	Elephas	Proboscidea	Elephantidae
1393	0.65	0.417	Elephas maximus	Elephas	Proboscidea	Elephantidae
1394	0.688	0.448	Elephas maximus	Elephas	Proboscidea	Elephantidae
1395	0.803	0.269	Elephas maximus	Elephas	Proboscidea	Elephantidae
1396	0.692	0.366	Elephas maximus	Elephas	Proboscidea	Elephantidae
1397	0.692	0.401	Elephas maximus	Elephas	Proboscidea	Elephantidae
1398	0.741	0.338	Elephas maximus	Elephas	Proboscidea	Elephantidae
1399	0.671	0.389	Elephas maximus	Elephas	Proboscidea	Elephantidae
1400	0.828	0.44	Elephas maximus	Elephas	Proboscidea	Elephantidae
1401	0.734	0.322	Elephas maximus	Elephas	Proboscidea	Elephantidae
1402	0.633	0.319	Elephas maximus	Elephas	Proboscidea	Elephantidae
1403	0.678	0.32	Elephas maximus	Elephas	Proboscidea	Elephantidae
1404	0.883	0.354	Elephas maximus	Elephas	Proboscidea	Elephantidae
1405	0.714	0.32	Elephas maximus	Elephas	Proboscidea	Elephantidae
1406	0.747	0.432	Elephas maximus	Elephas	Proboscidea	Elephantidae
1407	0.739	0.347	Elephas maximus	Elephas	Proboscidea	Elephantidae
1408	0.664	0.381	Elephas maximus	Elephas	Proboscidea	Elephantidae
1409	0.762	0.482	Elephas maximus	Elephas	Proboscidea	Elephantidae
1410	0.806	0.455	Elephas maximus	Elephas	Proboscidea	Elephantidae
1411	0.862	0.454	Elephas maximus	Elephas	Proboscidea	Elephantidae
1412	0.954	0.52	Elephas maximus	Elephas	Proboscidea	Elephantidae
1413	0.877	0.495	Elephas maximus	Elephas	Proboscidea	Elephantidae
1414	0.812	0.403	Elephas maximus	Elephas	Proboscidea	Elephantidae
1415	0.711	0.373	Elephas maximus	Elephas	Proboscidea	Elephantidae
1416	0.615	0.347	Elephas maximus	Elephas	Proboscidea	Elephantidae
1417	0.619	0.335	Elephas maximus	Elephas	Proboscidea	Elephantidae
1418	1.02	0.498	Elephas maximus	Elephas	Proboscidea	Elephantidae
1419	0.904	0.405	Elephas maximus	Elephas	Proboscidea	Elephantidae
1420	0.782	0.491	Elephas maximus	Elephas	Proboscidea	Elephantidae
1421	0.895	0.411	Elephas maximus	Elephas	Proboscidea	Elephantidae
1422	0.73	0.477	Elephas maximus	Elephas	Proboscidea	Elephantidae
1423	0.891	0.388	Elephas maximus	Elephas	Proboscidea	Elephantidae
1424	0.964	0.412	Elephas maximus	Elephas	Proboscidea	Elephantidae
1425	0.842	0.362	Elephas maximus	Elephas	Proboscidea	Elephantidae
1426	0.719	0.363	Elephas maximus	Elephas	Proboscidea	Elephantidae
1427	0.742	0.424	Equus caballus	Equus	Perissodactyla	Equidae
1428	0.655	0.354	Equus caballus	Equus	Perissodactyla	Equidae
1429	0.62	0.314	Equus caballus	Equus	Perissodactyla	Equidae
1430	0.821	0.357	Equus caballus	Equus	Perissodactyla	Equidae
1431	0.827	0.407	Equus caballus	Equus	Perissodactyla	Equidae
1432	0.79	0.306	Equus caballus	Equus	Perissodactyla	Equidae
1433	0.816	0.342	Equus caballus	Equus	Perissodactyla	Equidae
1434	0.891	0.391	Equus caballus	Equus	Perissodactyla	Equidae
1435	0.588	0.303	Equus caballus	Equus	Perissodactyla	Equidae
1436	0.625	0.305	Equus caballus	Equus	Perissodactyla	Equidae
1437	0.599	0.298	Equus caballus	Equus	Perissodactyla	Equidae
1438	0.82	0.32	Equus caballus	Equus	Perissodactyla	Equidae
1439	0.717	0.34	Equus caballus	Equus	Perissodactyla	Equidae
1440	1.066	0.465	Equus caballus	Equus	Perissodactyla	Equidae
1441	0.769	0.417	Equus caballus	Equus	Perissodactyla	Equidae
1442	0.659	0.343	Equus caballus	Equus	Perissodactyla	Equidae
1443	0.739	0.292	Equus caballus	Equus	Perissodactyla	Equidae
1444	0.66	0.31	Equus caballus	Equus	Perissodactyla	Equidae
1445	0.808	0.381	Equus caballus	Equus	Perissodactyla	Equidae
1446	0.836	0.383	Equus caballus	Equus	Perissodactyla	Equidae
1447	0.779	0.291	Equus caballus	Equus	Perissodactyla	Equidae
1448	0.812	0.324	Equus caballus	Equus	Perissodactyla	Equidae
1449	0.84	0.411	Equus caballus	Equus	Perissodactyla	Equidae
1450	0.871	0.329	Equus caballus	Equus	Perissodactyla	Equidae
1451	0.697	0.311	Equus caballus	Equus	Perissodactyla	Equidae
1452	0.819	0.423	Equus caballus	Equus	Perissodactyla	Equidae
1453	0.7	0.318	Equus caballus	Equus	Perissodactyla	Equidae
1454	0.921	0.453	Equus caballus	Equus	Perissodactyla	Equidae
1455	0.83	0.341	Equus caballus	Equus	Perissodactyla	Equidae
1456	0.824	0.402	Equus caballus	Equus	Perissodactyla	Equidae
1457	0.809	0.387	Equus caballus	Equus	Perissodactyla	Equidae
1458	0.813	0.359	Equus caballus	Equus	Perissodactyla	Equidae
1459	1.099	0.449	Equus caballus	Equus	Perissodactyla	Equidae
1460	0.912	0.393	Equus caballus	Equus	Perissodactyla	Equidae
1461	0.656	0.347	Equus caballus	Equus	Perissodactyla	Equidae
1462	0.59	0.342	Equus caballus	Equus	Perissodactyla	Equidae
1463	0.736	0.293	Equus caballus	Equus	Perissodactyla	Equidae
1464	0.72	0.364	Equus caballus	Equus	Perissodactyla	Equidae
1465	0.804	0.4	Equus caballus	Equus	Perissodactyla	Equidae
1466	0.878	0.399	Equus caballus	Equus	Perissodactyla	Equidae
1467	0.681	0.332	Equus caballus	Equus	Perissodactyla	Equidae
1468	0.62	0.362	Equus caballus	Equus	Perissodactyla	Equidae
1469	0.677	0.508	Equus caballus	Equus	Perissodactyla	Equidae
1470	0.649	0.371	Equus caballus	Equus	Perissodactyla	Equidae
1471	0.735	0.431	Equus caballus	Equus	Perissodactyla	Equidae
1472	0.851	0.516	Equus caballus	Equus	Perissodactyla	Equidae
1473	0.743	0.436	Equus caballus	Equus	Perissodactyla	Equidae
1474	0.886	0.415	Equus caballus	Equus	Perissodactyla	Equidae
1475	0.685	0.348	Equus caballus	Equus	Perissodactyla	Equidae
1476	0.854	0.397	Equus caballus	Equus	Perissodactyla	Equidae
1477	1.012	0.431	Equus caballus	Equus	Perissodactyla	Equidae
1478	0.87	0.494	Equus caballus	Equus	Perissodactyla	Equidae
1479	0.749	0.422	Equus caballus	Equus	Perissodactyla	Equidae
1480	0.635	0.417	Equus caballus	Equus	Perissodactyla	Equidae
1481	0.626	0.32	Equus caballus	Equus	Perissodactyla	Equidae
1482	0.951	0.535	Equus caballus	Equus	Perissodactyla	Equidae
1483	0.846	0.577	Equus caballus	Equus	Perissodactyla	Equidae
1484	1.07	0.511	Equus caballus	Equus	Perissodactyla	Equidae
1485	0.762	0.301	Equus caballus	Equus	Perissodactyla	Equidae
1486	0.59	0.319	Equus caballus	Equus	Perissodactyla	Equidae
1487	0.719	0.326	Equus caballus	Equus	Perissodactyla	Equidae
1488	0.919	0.541	Equus caballus	Equus	Perissodactyla	Equidae
1489	0.775	0.432	Equus caballus	Equus	Perissodactyla	Equidae
1490	0.928	0.639	Equus caballus	Equus	Perissodactyla	Equidae
1491	0.784	0.525	Equus caballus	Equus	Perissodactyla	Equidae
1492	0.796	0.364	Equus caballus	Equus	Perissodactyla	Equidae
1493	0.857	0.545	Equus caballus	Equus	Perissodactyla	Equidae
1494	0.86	0.402	Equus caballus	Equus	Perissodactyla	Equidae
1495	1.279	0.51	Equus caballus	Equus	Perissodactyla	Equidae
1496	0.997	0.454	Equus caballus	Equus	Perissodactyla	Equidae
1497	0.8	0.436	Equus caballus	Equus	Perissodactyla	Equidae
1498	1.091	0.731	Equus caballus	Equus	Perissodactyla	Equidae
1499	0.703	0.297	Equus caballus	Equus	Perissodactyla	Equidae
1500	0.949	0.674	Equus caballus	Equus	Perissodactyla	Equidae
1501	0.836	0.418	Equus caballus	Equus	Perissodactyla	Equidae
1502	0.688	0.305	Equus caballus	Equus	Perissodactyla	Equidae
1503	0.757	0.426	Equus caballus	Equus	Perissodactyla	Equidae
1504	0.788	0.433	Equus caballus	Equus	Perissodactyla	Equidae
1505	0.811	0.422	Equus caballus	Equus	Perissodactyla	Equidae
1506	0.645	0.344	Equus caballus	Equus	Perissodactyla	Equidae
1507	1.216	0.446	Equus caballus	Equus	Perissodactyla	Equidae
1508	0.903	0.439	Equus caballus	Equus	Perissodactyla	Equidae
1509	0.611	0.34	Equus caballus	Equus	Perissodactyla	Equidae
1510	0.794	0.409	Equus caballus	Equus	Perissodactyla	Equidae
1511	1.111	0.398	Equus caballus	Equus	Perissodactyla	Equidae
1512	0.761	0.337	Equus caballus	Equus	Perissodactyla	Equidae
1513	0.669	0.312	Equus caballus	Equus	Perissodactyla	Equidae
1514	0.785	0.4	Equus caballus	Equus	Perissodactyla	Equidae
1515	1.044	0.505	Equus caballus	Equus	Perissodactyla	Equidae
1516	0.706	0.416	Equus caballus	Equus	Perissodactyla	Equidae
1517	0.827	0.36	Equus caballus	Equus	Perissodactyla	Equidae
1518	0.696	0.374	Equus caballus	Equus	Perissodactyla	Equidae
1519	0.794	0.548	Equus caballus	Equus	Perissodactyla	Equidae
1520	1.005	0.431	Equus caballus	Equus	Perissodactyla	Equidae
1521	0.654	0.319	Equus caballus	Equus	Perissodactyla	Equidae
1522	0.719	0.302	Equus caballus	Equus	Perissodactyla	Equidae
1523	0.901	0.313	Equus caballus	Equus	Perissodactyla	Equidae
1524	0.624	0.355	Equus caballus	Equus	Perissodactyla	Equidae
1525	0.627	0.311	Equus caballus	Equus	Perissodactyla	Equidae
1526	0.728	0.417	Equus caballus	Equus	Perissodactyla	Equidae
1527	0.807	0.447	Equus caballus	Equus	Perissodactyla	Equidae
1528	0.767	0.369	Equus caballus	Equus	Perissodactyla	Equidae
1529	0.943	0.465	Equus caballus	Equus	Perissodactyla	Equidae
1530	0.744	0.378	Equus caballus	Equus	Perissodactyla	Equidae
1531	0.93	0.338	Equus caballus	Equus	Perissodactyla	Equidae
1532	0.944	0.32	Equus caballus	Equus	Perissodactyla	Equidae
1533	0.758	0.357	Equus caballus	Equus	Perissodactyla	Equidae
1534	0.783	0.316	Equus caballus	Equus	Perissodactyla	Equidae
1535	0.769	0.314	Equus caballus	Equus	Perissodactyla	Equidae
1536	0.746	0.348	Equus caballus	Equus	Perissodactyla	Equidae
1537	0.739	0.36	Equus caballus	Equus	Perissodactyla	Equidae
1538	0.672	0.313	Equus caballus	Equus	Perissodactyla	Equidae
1539	0.877	0.485	Equus caballus	Equus	Perissodactyla	Equidae
1540	0.777	0.362	Equus caballus	Equus	Perissodactyla	Equidae
1541	1.159	0.399	Equus caballus	Equus	Perissodactyla	Equidae
1542	0.674	0.394	Equus caballus	Equus	Perissodactyla	Equidae
1543	0.984	0.358	Equus caballus	Equus	Perissodactyla	Equidae
1544	0.646	0.341	Equus caballus	Equus	Perissodactyla	Equidae
1545	1.005	0.388	Equus caballus	Equus	Perissodactyla	Equidae
1546	0.828	0.361	Equus caballus	Equus	Perissodactyla	Equidae
1547	0.877	0.36	Equus caballus	Equus	Perissodactyla	Equidae
1548	0.785	0.289	Equus caballus	Equus	Perissodactyla	Equidae
1549	0.807	0.38	Equus caballus	Equus	Perissodactyla	Equidae
1550	0.797	0.369	Equus caballus	Equus	Perissodactyla	Equidae
1551	0.823	0.365	Equus caballus	Equus	Perissodactyla	Equidae
1552	0.74	0.339	Equus caballus	Equus	Perissodactyla	Equidae
1553	0.916	0.381	Equus caballus	Equus	Perissodactyla	Equidae
1554	0.938	0.392	Equus caballus	Equus	Perissodactyla	Equidae
1555	0.921	0.445	Equus caballus	Equus	Perissodactyla	Equidae
1556	0.785	0.412	Equus caballus	Equus	Perissodactyla	Equidae
1557	0.776	0.458	Equus caballus	Equus	Perissodactyla	Equidae
1558	0.765	0.368	Equus caballus	Equus	Perissodactyla	Equidae
1559	0.85	0.491	Equus caballus	Equus	Perissodactyla	Equidae
1560	0.692	0.355	Equus caballus	Equus	Perissodactyla	Equidae
1561	0.733	0.368	Equus caballus	Equus	Perissodactyla	Equidae
1562	0.845	0.393	Equus caballus	Equus	Perissodactyla	Equidae
1563	0.692	0.287	Equus caballus	Equus	Perissodactyla	Equidae
1564	0.869	0.377	Equus caballus	Equus	Perissodactyla	Equidae
1565	0.908	0.606	Equus caballus	Equus	Perissodactyla	Equidae
1566	0.895	0.419	Equus caballus	Equus	Perissodactyla	Equidae
1567	0.924	0.447	Equus caballus	Equus	Perissodactyla	Equidae
1568	0.637	0.416	Equus caballus	Equus	Perissodactyla	Equidae
1569	0.479	0.295	Equus caballus	Equus	Perissodactyla	Equidae
1570	0.758	0.443	Equus caballus	Equus	Perissodactyla	Equidae
1571	0.901	0.314	Equus caballus	Equus	Perissodactyla	Equidae
1572	0.795	0.368	Equus caballus	Equus	Perissodactyla	Equidae
1573	0.82	0.321	Equus caballus	Equus	Perissodactyla	Equidae
1574	0.69	0.353	Equus caballus	Equus	Perissodactyla	Equidae
1575	0.701	0.354	Equus caballus	Equus	Perissodactyla	Equidae
1576	0.713	0.331	Equus caballus	Equus	Perissodactyla	Equidae
1577	0.939	0.368	Equus caballus	Equus	Perissodactyla	Equidae
1578	0.882	0.469	Equus caballus	Equus	Perissodactyla	Equidae
1579	0.81	0.337	Equus caballus	Equus	Perissodactyla	Equidae
1580	0.82	0.406	Equus caballus	Equus	Perissodactyla	Equidae
1581	0.785	0.497	Equus caballus	Equus	Perissodactyla	Equidae
1582	1.011	0.499	Equus caballus	Equus	Perissodactyla	Equidae
1583	0.894	0.355	Equus caballus	Equus	Perissodactyla	Equidae
1584	0.832	0.374	Equus caballus	Equus	Perissodactyla	Equidae
1585	0.822	0.423	Equus caballus	Equus	Perissodactyla	Equidae
1586	0.85	0.396	Equus caballus	Equus	Perissodactyla	Equidae
1587	0.736	0.367	Equus caballus	Equus	Perissodactyla	Equidae
1588	0.93	0.502	Equus caballus	Equus	Perissodactyla	Equidae
1589	0.881	0.405	Equus caballus	Equus	Perissodactyla	Equidae
1590	0.766	0.424	Equus caballus	Equus	Perissodactyla	Equidae
1591	0.816	0.531	Equus caballus	Equus	Perissodactyla	Equidae
1592	0.866	0.397	Equus caballus	Equus	Perissodactyla	Equidae
1593	0.735	0.419	Equus caballus	Equus	Perissodactyla	Equidae
1594	0.748	0.354	Equus caballus	Equus	Perissodactyla	Equidae
1595	0.915	0.56	Equus caballus	Equus	Perissodactyla	Equidae
1596	0.835	0.388	Equus caballus	Equus	Perissodactyla	Equidae
1597	0.843	0.39	Equus caballus	Equus	Perissodactyla	Equidae
1598	0.89	0.398	Equus caballus	Equus	Perissodactyla	Equidae
1599	0.876	0.369	Equus caballus	Equus	Perissodactyla	Equidae
1600	0.618	0.493	Equus caballus	Equus	Perissodactyla	Equidae
1601	0.576	0.394	Equus caballus	Equus	Perissodactyla	Equidae
1602	0.878	0.578	Equus caballus	Equus	Perissodactyla	Equidae
1603	0.588	0.498	Equus hemionus	Equus	Perissodactyla	Equidae
1604	0.682	0.551	Equus hemionus	Equus	Perissodactyla	Equidae
1605	0.569	0.464	Equus hemionus	Equus	Perissodactyla	Equidae
1606	0.465	0.407	Equus hemionus	Equus	Perissodactyla	Equidae
1607	0.586	0.372	Equus hemionus	Equus	Perissodactyla	Equidae
1608	0.507	0.427	Equus hemionus	Equus	Perissodactyla	Equidae
1609	0.532	0.431	Equus hemionus	Equus	Perissodactyla	Equidae
1610	0.443	0.379	Equus hemionus	Equus	Perissodactyla	Equidae
1611	0.391	0.271	Equus hemionus	Equus	Perissodactyla	Equidae
1612	0.613	0.452	Equus hemionus	Equus	Perissodactyla	Equidae
1613	0.443	0.424	Equus hemionus	Equus	Perissodactyla	Equidae
1614	0.665	0.498	Equus hemionus	Equus	Perissodactyla	Equidae
1615	0.771	0.605	Equus hemionus	Equus	Perissodactyla	Equidae
1616	0.483	0.303	Equus hemionus	Equus	Perissodactyla	Equidae
1617	0.695	0.335	Equus hemionus	Equus	Perissodactyla	Equidae
1618	0.494	0.449	Equus hemionus	Equus	Perissodactyla	Equidae
1619	0.492	0.361	Equus hemionus	Equus	Perissodactyla	Equidae
1620	0.463	0.308	Equus hemionus	Equus	Perissodactyla	Equidae
1621	0.451	0.407	Equus hemionus	Equus	Perissodactyla	Equidae
1622	0.61	0.462	Equus hemionus	Equus	Perissodactyla	Equidae
1623	0.498	0.417	Equus hemionus	Equus	Perissodactyla	Equidae
1624	0.488	0.37	Equus hemionus	Equus	Perissodactyla	Equidae
1625	0.493	0.381	Equus hemionus	Equus	Perissodactyla	Equidae
1626	0.41	0.299	Equus hemionus	Equus	Perissodactyla	Equidae
1627	0.43	0.316	Equus hemionus	Equus	Perissodactyla	Equidae
1628	0.507	0.378	Equus hemionus	Equus	Perissodactyla	Equidae
1629	0.762	0.543	Equus hemionus	Equus	Perissodactyla	Equidae
1630	0.443	0.33	Equus hemionus	Equus	Perissodactyla	Equidae
1631	0.434	0.328	Equus hemionus	Equus	Perissodactyla	Equidae
1632	0.552	0.34	Equus hemionus	Equus	Perissodactyla	Equidae
1633	0.506	0.363	Equus hemionus	Equus	Perissodactyla	Equidae
1634	0.465	0.388	Equus hemionus	Equus	Perissodactyla	Equidae
1635	0.444	0.322	Equus hemionus	Equus	Perissodactyla	Equidae
1636	0.545	0.444	Equus hemionus	Equus	Perissodactyla	Equidae
1637	0.595	0.445	Equus hemionus	Equus	Perissodactyla	Equidae
1638	0.453	0.349	Equus hemionus	Equus	Perissodactyla	Equidae
1639	0.552	0.385	Equus hemionus	Equus	Perissodactyla	Equidae
1640	0.459	0.273	Equus hemionus	Equus	Perissodactyla	Equidae
1641	0.56	0.276	Equus hemionus	Equus	Perissodactyla	Equidae
1642	0.538	0.42	Equus hemionus	Equus	Perissodactyla	Equidae
1643	0.49	0.328	Equus hemionus	Equus	Perissodactyla	Equidae
1644	0.575	0.457	Equus hemionus	Equus	Perissodactyla	Equidae
1645	0.504	0.438	Equus hemionus	Equus	Perissodactyla	Equidae
1646	0.39	0.297	Equus hemionus	Equus	Perissodactyla	Equidae
1647	0.413	0.325	Equus hemionus	Equus	Perissodactyla	Equidae
1648	0.561	0.384	Equus hemionus	Equus	Perissodactyla	Equidae
1649	0.463	0.37	Equus hemionus	Equus	Perissodactyla	Equidae
1650	0.511	0.318	Equus hemionus	Equus	Perissodactyla	Equidae
1651	0.554	0.438	Equus hemionus	Equus	Perissodactyla	Equidae
1652	0.582	0.361	Equus hemionus	Equus	Perissodactyla	Equidae
1653	0.758	0.564	Equus hemionus	Equus	Perissodactyla	Equidae
1654	0.365	0.266	Equus hemionus	Equus	Perissodactyla	Equidae
1655	0.492	0.411	Equus hemionus	Equus	Perissodactyla	Equidae
1656	0.612	0.394	Equus hemionus	Equus	Perissodactyla	Equidae
1657	0.523	0.315	Equus hemionus	Equus	Perissodactyla	Equidae
1658	0.665	0.351	Equus hemionus	Equus	Perissodactyla	Equidae
1659	0.647	0.413	Equus hemionus	Equus	Perissodactyla	Equidae
1660	0.527	0.437	Equus hemionus	Equus	Perissodactyla	Equidae
1661	0.426	0.237	Equus hemionus	Equus	Perissodactyla	Equidae
1662	0.574	0.376	Equus hemionus	Equus	Perissodactyla	Equidae
1663	0.555	0.361	Equus hemionus	Equus	Perissodactyla	Equidae
1664	0.82	0.527	Equus hemionus	Equus	Perissodactyla	Equidae
1665	0.498	0.388	Equus hemionus	Equus	Perissodactyla	Equidae
1666	0.452	0.312	Equus hemionus	Equus	Perissodactyla	Equidae
1667	0.551	0.462	Equus hemionus	Equus	Perissodactyla	Equidae
1668	0.501	0.359	Equus hemionus	Equus	Perissodactyla	Equidae
1669	0.49	0.347	Equus hemionus	Equus	Perissodactyla	Equidae
1670	0.658	0.347	Equus hemionus	Equus	Perissodactyla	Equidae
1671	0.466	0.396	Equus hemionus	Equus	Perissodactyla	Equidae
1672	0.649	0.438	Equus hemionus	Equus	Perissodactyla	Equidae
1673	0.59	0.456	Equus hemionus	Equus	Perissodactyla	Equidae
1674	0.698	0.395	Equus hemionus	Equus	Perissodactyla	Equidae
1675	0.644	0.302	Equus hemionus	Equus	Perissodactyla	Equidae
1676	0.595	0.268	Equus hemionus	Equus	Perissodactyla	Equidae
1677	0.596	0.311	Equus hemionus	Equus	Perissodactyla	Equidae
1678	0.655	0.279	Equus hemionus	Equus	Perissodactyla	Equidae
1679	0.684	0.285	Equus hemionus	Equus	Perissodactyla	Equidae
1680	0.598	0.253	Equus hemionus	Equus	Perissodactyla	Equidae
1681	0.949	0.417	Equus hemionus	Equus	Perissodactyla	Equidae
1682	0.736	0.315	Equus hemionus	Equus	Perissodactyla	Equidae
1683	0.74	0.34	Equus hemionus	Equus	Perissodactyla	Equidae
1684	0.73	0.354	Equus hemionus	Equus	Perissodactyla	Equidae
1685	0.366	0.232	Equus hemionus	Equus	Perissodactyla	Equidae
1686	0.724	0.276	Equus hemionus	Equus	Perissodactyla	Equidae
1687	0.624	0.481	Equus hemionus	Equus	Perissodactyla	Equidae
1688	0.715	0.37	Equus hemionus	Equus	Perissodactyla	Equidae
1689	0.469	0.405	Equus hemionus	Equus	Perissodactyla	Equidae
1690	0.675	0.283	Equus hemionus	Equus	Perissodactyla	Equidae
1691	0.711	0.265	Equus hemionus	Equus	Perissodactyla	Equidae
1692	0.565	0.293	Equus hemionus	Equus	Perissodactyla	Equidae
1693	0.668	0.275	Equus hemionus	Equus	Perissodactyla	Equidae
1694	0.666	0.315	Equus hemionus	Equus	Perissodactyla	Equidae
1695	0.549	0.344	Equus hemionus	Equus	Perissodactyla	Equidae
1696	0.664	0.349	Equus hemionus	Equus	Perissodactyla	Equidae
1697	0.658	0.307	Equus hemionus	Equus	Perissodactyla	Equidae
1698	0.621	0.304	Equus hemionus	Equus	Perissodactyla	Equidae
1699	0.714	0.419	Equus hemionus	Equus	Perissodactyla	Equidae
1700	0.779	0.403	Equus hemionus	Equus	Perissodactyla	Equidae
1701	0.631	0.439	Equus hemionus	Equus	Perissodactyla	Equidae
1702	0.689	0.328	Equus hemionus	Equus	Perissodactyla	Equidae
1703	0.633	0.336	Equus hemionus	Equus	Perissodactyla	Equidae
1704	0.746	0.374	Equus hemionus	Equus	Perissodactyla	Equidae
1705	0.664	0.348	Equus hemionus	Equus	Perissodactyla	Equidae
1706	0.66	0.357	Equus hemionus	Equus	Perissodactyla	Equidae
1707	0.722	0.255	Equus hemionus	Equus	Perissodactyla	Equidae
1708	0.866	0.384	Equus hemionus	Equus	Perissodactyla	Equidae
1709	1.061	0.339	Equus hemionus	Equus	Perissodactyla	Equidae
1710	0.614	0.317	Equus hemionus	Equus	Perissodactyla	Equidae
1711	0.731	0.351	Equus hemionus	Equus	Perissodactyla	Equidae
1712	0.777	0.346	Equus hemionus	Equus	Perissodactyla	Equidae
1713	0.684	0.331	Equus hemionus	Equus	Perissodactyla	Equidae
1714	0.599	0.262	Equus hemionus	Equus	Perissodactyla	Equidae
1715	0.758	0.285	Equus hemionus	Equus	Perissodactyla	Equidae
1716	0.708	0.312	Equus hemionus	Equus	Perissodactyla	Equidae
1717	0.813	0.305	Equus hemionus	Equus	Perissodactyla	Equidae
1718	0.767	0.381	Equus hemionus	Equus	Perissodactyla	Equidae
1719	0.62	0.346	Equus hemionus	Equus	Perissodactyla	Equidae
1720	0.801	0.306	Equus hemionus	Equus	Perissodactyla	Equidae
1721	0.792	0.339	Erinaceus amurensis	Erinaceus	Eulipotyphla	Erinaceidae
1722	0.772	0.369	Erinaceus amurensis	Erinaceus	Eulipotyphla	Erinaceidae
1723	0.859	0.395	Erinaceus amurensis	Erinaceus	Eulipotyphla	Erinaceidae
1724	0.788	0.348	Erinaceus amurensis	Erinaceus	Eulipotyphla	Erinaceidae
1725	0.965	0.427	Erinaceus amurensis	Erinaceus	Eulipotyphla	Erinaceidae
1726	0.969	0.383	Erinaceus amurensis	Erinaceus	Eulipotyphla	Erinaceidae
1727	0.939	0.358	Erinaceus amurensis	Erinaceus	Eulipotyphla	Erinaceidae
1728	1.073	0.429	Erinaceus amurensis	Erinaceus	Eulipotyphla	Erinaceidae
1729	1.105	0.456	Erinaceus amurensis	Erinaceus	Eulipotyphla	Erinaceidae
1730	1.071	0.374	Erinaceus amurensis	Erinaceus	Eulipotyphla	Erinaceidae
1731	0.929	0.357	Erinaceus amurensis	Erinaceus	Eulipotyphla	Erinaceidae
1732	0.752	0.434	Erinaceus amurensis	Erinaceus	Eulipotyphla	Erinaceidae
1733	1.132	0.441	Erinaceus amurensis	Erinaceus	Eulipotyphla	Erinaceidae
1734	0.937	0.402	Erinaceus amurensis	Erinaceus	Eulipotyphla	Erinaceidae
1735	1.151	0.388	Erinaceus amurensis	Erinaceus	Eulipotyphla	Erinaceidae
1736	0.894	0.297	Erinaceus amurensis	Erinaceus	Eulipotyphla	Erinaceidae
1737	0.787	0.367	Erinaceus amurensis	Erinaceus	Eulipotyphla	Erinaceidae
1738	0.919	0.29	Erinaceus amurensis	Erinaceus	Eulipotyphla	Erinaceidae
1739	1.176	0.381	Erinaceus amurensis	Erinaceus	Eulipotyphla	Erinaceidae
1740	0.38	0.297	Erinaceus amurensis	Erinaceus	Eulipotyphla	Erinaceidae
1741	1.058	0.361	Erinaceus amurensis	Erinaceus	Eulipotyphla	Erinaceidae
1742	0.96	0.367	Erinaceus amurensis	Erinaceus	Eulipotyphla	Erinaceidae
1743	0.505	0.397	Erinaceus amurensis	Erinaceus	Eulipotyphla	Erinaceidae
1744	0.719	0.326	Erinaceus amurensis	Erinaceus	Eulipotyphla	Erinaceidae
1745	1.006	0.336	Erinaceus amurensis	Erinaceus	Eulipotyphla	Erinaceidae
1746	0.69	0.342	Erinaceus amurensis	Erinaceus	Eulipotyphla	Erinaceidae
1747	0.385	0.3	Erinaceus amurensis	Erinaceus	Eulipotyphla	Erinaceidae
1748	0.734	0.402	Erinaceus amurensis	Erinaceus	Eulipotyphla	Erinaceidae
1749	0.737	0.404	Erinaceus amurensis	Erinaceus	Eulipotyphla	Erinaceidae
1750	0.995	0.399	Erinaceus amurensis	Erinaceus	Eulipotyphla	Erinaceidae
1751	0.934	0.382	Erinaceus amurensis	Erinaceus	Eulipotyphla	Erinaceidae
1752	0.964	0.395	Erinaceus amurensis	Erinaceus	Eulipotyphla	Erinaceidae
1753	0.76	0.266	Erinaceus amurensis	Erinaceus	Eulipotyphla	Erinaceidae
1754	0.775	0.377	Erinaceus amurensis	Erinaceus	Eulipotyphla	Erinaceidae
1755	0.735	0.298	Erinaceus amurensis	Erinaceus	Eulipotyphla	Erinaceidae
1756	0.976	0.421	Erinaceus amurensis	Erinaceus	Eulipotyphla	Erinaceidae
1757	0.786	0.267	Erinaceus amurensis	Erinaceus	Eulipotyphla	Erinaceidae
1758	0.783	0.471	Erinaceus amurensis	Erinaceus	Eulipotyphla	Erinaceidae
1759	0.786	0.296	Erinaceus amurensis	Erinaceus	Eulipotyphla	Erinaceidae
1760	0.608	0.287	Erinaceus amurensis	Erinaceus	Eulipotyphla	Erinaceidae
1761	0.81	0.377	Erinaceus amurensis	Erinaceus	Eulipotyphla	Erinaceidae
1762	1.017	0.31	Erinaceus amurensis	Erinaceus	Eulipotyphla	Erinaceidae
1763	0.785	0.325	Erinaceus amurensis	Erinaceus	Eulipotyphla	Erinaceidae
1764	0.861	0.276	Erinaceus amurensis	Erinaceus	Eulipotyphla	Erinaceidae
1765	1.061	0.351	Erinaceus amurensis	Erinaceus	Eulipotyphla	Erinaceidae
1766	0.874	0.324	Erinaceus amurensis	Erinaceus	Eulipotyphla	Erinaceidae
1767	0.681	0.268	Erinaceus amurensis	Erinaceus	Eulipotyphla	Erinaceidae
1768	0.632	0.289	Erinaceus amurensis	Erinaceus	Eulipotyphla	Erinaceidae
1769	0.721	0.281	Erinaceus amurensis	Erinaceus	Eulipotyphla	Erinaceidae
1770	0.853	0.409	Erinaceus amurensis	Erinaceus	Eulipotyphla	Erinaceidae
1771	0.741	0.253	Erinaceus amurensis	Erinaceus	Eulipotyphla	Erinaceidae
1772	0.937	0.36	Erinaceus amurensis	Erinaceus	Eulipotyphla	Erinaceidae
1773	0.963	0.377	Erinaceus amurensis	Erinaceus	Eulipotyphla	Erinaceidae
1774	0.975	0.318	Erinaceus amurensis	Erinaceus	Eulipotyphla	Erinaceidae
1775	0.961	0.317	Erinaceus amurensis	Erinaceus	Eulipotyphla	Erinaceidae
1776	0.697	0.276	Erinaceus amurensis	Erinaceus	Eulipotyphla	Erinaceidae
1777	0.98	0.311	Erinaceus amurensis	Erinaceus	Eulipotyphla	Erinaceidae
1778	0.994	0.284	Erinaceus amurensis	Erinaceus	Eulipotyphla	Erinaceidae
1779	1.031	0.3	Erinaceus amurensis	Erinaceus	Eulipotyphla	Erinaceidae
1780	0.899	0.408	Erinaceus amurensis	Erinaceus	Eulipotyphla	Erinaceidae
1781	0.999	0.285	Erinaceus amurensis	Erinaceus	Eulipotyphla	Erinaceidae
1782	0.994	0.27	Erinaceus amurensis	Erinaceus	Eulipotyphla	Erinaceidae
1783	0.749	0.271	Erinaceus amurensis	Erinaceus	Eulipotyphla	Erinaceidae
1784	0.779	0.295	Erinaceus amurensis	Erinaceus	Eulipotyphla	Erinaceidae
1785	0.559	0.241	Erinaceus amurensis	Erinaceus	Eulipotyphla	Erinaceidae
1786	0.794	0.297	Erinaceus amurensis	Erinaceus	Eulipotyphla	Erinaceidae
1787	0.773	0.284	Erinaceus amurensis	Erinaceus	Eulipotyphla	Erinaceidae
1788	1.024	0.291	Erinaceus amurensis	Erinaceus	Eulipotyphla	Erinaceidae
1789	0.754	0.249	Erinaceus amurensis	Erinaceus	Eulipotyphla	Erinaceidae
1790	0.528	0.262	Erinaceus amurensis	Erinaceus	Eulipotyphla	Erinaceidae
1791	0.604	0.245	Erinaceus amurensis	Erinaceus	Eulipotyphla	Erinaceidae
1792	0.919	0.406	Erinaceus amurensis	Erinaceus	Eulipotyphla	Erinaceidae
1793	0.714	0.373	Erinaceus amurensis	Erinaceus	Eulipotyphla	Erinaceidae
1794	0.996	0.379	Erinaceus amurensis	Erinaceus	Eulipotyphla	Erinaceidae
1795	1.115	0.38	Erinaceus amurensis	Erinaceus	Eulipotyphla	Erinaceidae
1796	1.16	0.359	Erinaceus amurensis	Erinaceus	Eulipotyphla	Erinaceidae
1797	0.957	0.432	Erinaceus amurensis	Erinaceus	Eulipotyphla	Erinaceidae
1798	0.878	0.237	Erinaceus amurensis	Erinaceus	Eulipotyphla	Erinaceidae
1799	1.029	0.271	Erinaceus amurensis	Erinaceus	Eulipotyphla	Erinaceidae
1800	0.984	0.362	Erinaceus amurensis	Erinaceus	Eulipotyphla	Erinaceidae
1801	0.91	0.337	Erinaceus amurensis	Erinaceus	Eulipotyphla	Erinaceidae
1802	0.99	0.366	Erinaceus amurensis	Erinaceus	Eulipotyphla	Erinaceidae
1803	1.269	0.403	Erinaceus amurensis	Erinaceus	Eulipotyphla	Erinaceidae
1804	0.886	0.363	Erinaceus amurensis	Erinaceus	Eulipotyphla	Erinaceidae
1805	1.103	0.383	Erinaceus amurensis	Erinaceus	Eulipotyphla	Erinaceidae
1806	1.186	0.404	Erinaceus amurensis	Erinaceus	Eulipotyphla	Erinaceidae
1807	1.066	0.444	Erinaceus amurensis	Erinaceus	Eulipotyphla	Erinaceidae
1808	1.215	0.41	Erinaceus amurensis	Erinaceus	Eulipotyphla	Erinaceidae
1809	0.881	0.32	Erinaceus amurensis	Erinaceus	Eulipotyphla	Erinaceidae
1810	0.903	0.335	Erinaceus amurensis	Erinaceus	Eulipotyphla	Erinaceidae
1811	0.952	0.412	Erinaceus amurensis	Erinaceus	Eulipotyphla	Erinaceidae
1812	0.882	0.456	Erinaceus amurensis	Erinaceus	Eulipotyphla	Erinaceidae
1813	0.865	0.452	Erinaceus amurensis	Erinaceus	Eulipotyphla	Erinaceidae
1814	0.949	0.403	Erinaceus amurensis	Erinaceus	Eulipotyphla	Erinaceidae
1815	0.773	0.262	Erinaceus amurensis	Erinaceus	Eulipotyphla	Erinaceidae
1816	0.955	0.344	Erinaceus amurensis	Erinaceus	Eulipotyphla	Erinaceidae
1817	0.963	0.384	Erinaceus amurensis	Erinaceus	Eulipotyphla	Erinaceidae
1818	1.047	0.332	Erinaceus amurensis	Erinaceus	Eulipotyphla	Erinaceidae
1819	0.956	0.344	Erinaceus amurensis	Erinaceus	Eulipotyphla	Erinaceidae
1820	1.013	0.297	Erinaceus amurensis	Erinaceus	Eulipotyphla	Erinaceidae
1821	1.203	0.473	Erinaceus amurensis	Erinaceus	Eulipotyphla	Erinaceidae
1822	0.942	0.3	Erinaceus amurensis	Erinaceus	Eulipotyphla	Erinaceidae
1823	0.843	0.281	Erinaceus amurensis	Erinaceus	Eulipotyphla	Erinaceidae
1824	0.907	0.375	Erinaceus amurensis	Erinaceus	Eulipotyphla	Erinaceidae
1825	0.903	0.345	Erinaceus amurensis	Erinaceus	Eulipotyphla	Erinaceidae
1826	0.938	0.417	Erinaceus amurensis	Erinaceus	Eulipotyphla	Erinaceidae
1827	0.833	0.382	Erinaceus amurensis	Erinaceus	Eulipotyphla	Erinaceidae
1828	1.279	0.441	Erinaceus amurensis	Erinaceus	Eulipotyphla	Erinaceidae
1829	0.901	0.291	Erinaceus amurensis	Erinaceus	Eulipotyphla	Erinaceidae
1830	0.929	0.373	Erinaceus amurensis	Erinaceus	Eulipotyphla	Erinaceidae
1831	1.133	0.385	Erinaceus amurensis	Erinaceus	Eulipotyphla	Erinaceidae
1832	1.103	0.353	Erinaceus amurensis	Erinaceus	Eulipotyphla	Erinaceidae
1833	0.892	0.356	Erinaceus amurensis	Erinaceus	Eulipotyphla	Erinaceidae
1834	1.23	0.426	Erinaceus amurensis	Erinaceus	Eulipotyphla	Erinaceidae
1835	1.025	0.312	Erinaceus amurensis	Erinaceus	Eulipotyphla	Erinaceidae
1836	0.914	0.365	Erinaceus amurensis	Erinaceus	Eulipotyphla	Erinaceidae
1837	1.04	0.386	Erinaceus amurensis	Erinaceus	Eulipotyphla	Erinaceidae
1838	0.808	0.636	Eumetopias jubatus	Eumetopias	Carnivora	Otariidae
1839	0.848	0.459	Eumetopias jubatus	Eumetopias	Carnivora	Otariidae
1840	0.831	0.42	Eumetopias jubatus	Eumetopias	Carnivora	Otariidae
1841	0.668	0.472	Eumetopias jubatus	Eumetopias	Carnivora	Otariidae
1842	0.537	0.375	Eumetopias jubatus	Eumetopias	Carnivora	Otariidae
1843	0.844	0.445	Eumetopias jubatus	Eumetopias	Carnivora	Otariidae
1844	0.703	0.496	Eumetopias jubatus	Eumetopias	Carnivora	Otariidae
1845	0.928	0.521	Eumetopias jubatus	Eumetopias	Carnivora	Otariidae
1846	0.926	0.474	Eumetopias jubatus	Eumetopias	Carnivora	Otariidae
1847	0.778	0.481	Eumetopias jubatus	Eumetopias	Carnivora	Otariidae
1848	0.57	0.463	Eumetopias jubatus	Eumetopias	Carnivora	Otariidae
1849	0.808	0.6	Eumetopias jubatus	Eumetopias	Carnivora	Otariidae
1850	0.603	0.455	Eumetopias jubatus	Eumetopias	Carnivora	Otariidae
1851	0.918	0.548	Eumetopias jubatus	Eumetopias	Carnivora	Otariidae
1852	0.803	0.498	Eumetopias jubatus	Eumetopias	Carnivora	Otariidae
1853	0.782	0.558	Eumetopias jubatus	Eumetopias	Carnivora	Otariidae
1854	0.709	0.572	Eumetopias jubatus	Eumetopias	Carnivora	Otariidae
1855	0.676	0.436	Eumetopias jubatus	Eumetopias	Carnivora	Otariidae
1856	0.753	0.639	Eumetopias jubatus	Eumetopias	Carnivora	Otariidae
1857	0.647	0.391	Eumetopias jubatus	Eumetopias	Carnivora	Otariidae
1858	0.974	0.39	Eumetopias jubatus	Eumetopias	Carnivora	Otariidae
1859	0.487	0.432	Eumetopias jubatus	Eumetopias	Carnivora	Otariidae
1860	0.792	0.683	Eumetopias jubatus	Eumetopias	Carnivora	Otariidae
1861	0.839	0.335	Eumetopias jubatus	Eumetopias	Carnivora	Otariidae
1862	0.748	0.323	Eumetopias jubatus	Eumetopias	Carnivora	Otariidae
1863	0.647	0.482	Eumetopias jubatus	Eumetopias	Carnivora	Otariidae
1864	0.908	0.613	Eumetopias jubatus	Eumetopias	Carnivora	Otariidae
1865	1.003	0.562	Eumetopias jubatus	Eumetopias	Carnivora	Otariidae
1866	0.882	0.68	Eumetopias jubatus	Eumetopias	Carnivora	Otariidae
1867	0.839	0.539	Eumetopias jubatus	Eumetopias	Carnivora	Otariidae
1868	0.917	0.556	Eumetopias jubatus	Eumetopias	Carnivora	Otariidae
1869	0.803	0.475	Eumetopias jubatus	Eumetopias	Carnivora	Otariidae
1870	0.867	0.38	Eumetopias jubatus	Eumetopias	Carnivora	Otariidae
1871	0.899	0.473	Eumetopias jubatus	Eumetopias	Carnivora	Otariidae
1872	0.734	0.417	Eumetopias jubatus	Eumetopias	Carnivora	Otariidae
1873	0.761	0.467	Eumetopias jubatus	Eumetopias	Carnivora	Otariidae
1874	0.977	0.689	Eumetopias jubatus	Eumetopias	Carnivora	Otariidae
1875	0.737	0.416	Eumetopias jubatus	Eumetopias	Carnivora	Otariidae
1876	0.739	0.468	Eumetopias jubatus	Eumetopias	Carnivora	Otariidae
1877	0.612	0.493	Eumetopias jubatus	Eumetopias	Carnivora	Otariidae
1878	0.768	0.402	Eumetopias jubatus	Eumetopias	Carnivora	Otariidae
1879	0.677	0.417	Eumetopias jubatus	Eumetopias	Carnivora	Otariidae
1880	0.773	0.587	Eumetopias jubatus	Eumetopias	Carnivora	Otariidae
1881	0.66	0.506	Eumetopias jubatus	Eumetopias	Carnivora	Otariidae
1882	0.826	0.462	Eumetopias jubatus	Eumetopias	Carnivora	Otariidae
1883	0.795	0.593	Eumetopias jubatus	Eumetopias	Carnivora	Otariidae
1884	0.424	0.383	Eumetopias jubatus	Eumetopias	Carnivora	Otariidae
1885	0.664	0.524	Eumetopias jubatus	Eumetopias	Carnivora	Otariidae
1886	0.509	0.392	Eumetopias jubatus	Eumetopias	Carnivora	Otariidae
1887	0.793	0.65	Eumetopias jubatus	Eumetopias	Carnivora	Otariidae
1888	0.554	0.406	Eumetopias jubatus	Eumetopias	Carnivora	Otariidae
1889	0.8	0.566	Eumetopias jubatus	Eumetopias	Carnivora	Otariidae
1890	0.773	0.513	Eumetopias jubatus	Eumetopias	Carnivora	Otariidae
1891	0.637	0.438	Eumetopias jubatus	Eumetopias	Carnivora	Otariidae
1892	0.714	0.536	Eumetopias jubatus	Eumetopias	Carnivora	Otariidae
1893	0.645	0.554	Eumetopias jubatus	Eumetopias	Carnivora	Otariidae
1894	0.602	0.407	Eumetopias jubatus	Eumetopias	Carnivora	Otariidae
1895	0.556	0.438	Eumetopias jubatus	Eumetopias	Carnivora	Otariidae
1896	0.711	0.404	Eumetopias jubatus	Eumetopias	Carnivora	Otariidae
1897	0.757	0.445	Eumetopias jubatus	Eumetopias	Carnivora	Otariidae
1898	0.817	0.513	Eumetopias jubatus	Eumetopias	Carnivora	Otariidae
1899	0.807	0.564	Eumetopias jubatus	Eumetopias	Carnivora	Otariidae
1900	0.961	0.576	Eumetopias jubatus	Eumetopias	Carnivora	Otariidae
1901	0.782	0.555	Eumetopias jubatus	Eumetopias	Carnivora	Otariidae
1902	0.964	0.59	Eumetopias jubatus	Eumetopias	Carnivora	Otariidae
1903	0.73	0.449	Eumetopias jubatus	Eumetopias	Carnivora	Otariidae
1904	0.658	0.547	Eumetopias jubatus	Eumetopias	Carnivora	Otariidae
1905	0.944	0.579	Eumetopias jubatus	Eumetopias	Carnivora	Otariidae
1906	0.925	0.624	Eumetopias jubatus	Eumetopias	Carnivora	Otariidae
1907	0.757	0.469	Eumetopias jubatus	Eumetopias	Carnivora	Otariidae
1908	0.864	0.522	Eumetopias jubatus	Eumetopias	Carnivora	Otariidae
1909	0.893	0.509	Eumetopias jubatus	Eumetopias	Carnivora	Otariidae
1910	0.987	0.432	Eumetopias jubatus	Eumetopias	Carnivora	Otariidae
1911	0.808	0.546	Eumetopias jubatus	Eumetopias	Carnivora	Otariidae
1912	0.623	0.304	Eumetopias jubatus	Eumetopias	Carnivora	Otariidae
1913	0.776	0.58	Eumetopias jubatus	Eumetopias	Carnivora	Otariidae
1914	0.623	0.304	Eumetopias jubatus	Eumetopias	Carnivora	Otariidae
1915	0.83	0.485	Eumetopias jubatus	Eumetopias	Carnivora	Otariidae
1916	0.749	0.454	Eumetopias jubatus	Eumetopias	Carnivora	Otariidae
1917	0.87	0.497	Eumetopias jubatus	Eumetopias	Carnivora	Otariidae
1918	1.1	0.578	Eumetopias jubatus	Eumetopias	Carnivora	Otariidae
1919	0.667	0.457	Eumetopias jubatus	Eumetopias	Carnivora	Otariidae
1920	0.705	0.445	Eumetopias jubatus	Eumetopias	Carnivora	Otariidae
1921	0.875	0.525	Eumetopias jubatus	Eumetopias	Carnivora	Otariidae
1922	0.688	0.58	Eumetopias jubatus	Eumetopias	Carnivora	Otariidae
1923	1.192	0.651	Eumetopias jubatus	Eumetopias	Carnivora	Otariidae
1924	1.04	0.425	Eumetopias jubatus	Eumetopias	Carnivora	Otariidae
1925	0.814	0.465	Eumetopias jubatus	Eumetopias	Carnivora	Otariidae
1926	0.894	0.6	Eumetopias jubatus	Eumetopias	Carnivora	Otariidae
1927	0.81	0.353	Eumetopias jubatus	Eumetopias	Carnivora	Otariidae
1928	0.97	0.422	Eumetopias jubatus	Eumetopias	Carnivora	Otariidae
1929	0.692	0.481	Eumetopias jubatus	Eumetopias	Carnivora	Otariidae
1930	1.004	0.56	Eumetopias jubatus	Eumetopias	Carnivora	Otariidae
1931	0.86	0.536	Eumetopias jubatus	Eumetopias	Carnivora	Otariidae
1932	0.63	0.483	Eumetopias jubatus	Eumetopias	Carnivora	Otariidae
1933	0.603	0.399	Eumetopias jubatus	Eumetopias	Carnivora	Otariidae
1934	0.808	0.439	Eumetopias jubatus	Eumetopias	Carnivora	Otariidae
1935	0.843	0.464	Eumetopias jubatus	Eumetopias	Carnivora	Otariidae
1936	0.952	0.451	Eumetopias jubatus	Eumetopias	Carnivora	Otariidae
1937	0.897	0.49	Eumetopias jubatus	Eumetopias	Carnivora	Otariidae
1938	0.866	0.444	Eumetopias jubatus	Eumetopias	Carnivora	Otariidae
1939	0.921	0.456	Eumetopias jubatus	Eumetopias	Carnivora	Otariidae
1940	0.862	0.485	Eumetopias jubatus	Eumetopias	Carnivora	Otariidae
1941	0.55	0.429	Eumetopias jubatus	Eumetopias	Carnivora	Otariidae
1942	1.038	0.45	Eumetopias jubatus	Eumetopias	Carnivora	Otariidae
1943	1.18	0.491	Eumetopias jubatus	Eumetopias	Carnivora	Otariidae
1944	0.676	0.423	Eumetopias jubatus	Eumetopias	Carnivora	Otariidae
1945	0.691	0.539	Eumetopias jubatus	Eumetopias	Carnivora	Otariidae
1946	0.979	0.523	Eumetopias jubatus	Eumetopias	Carnivora	Otariidae
1947	0.915	0.455	Eumetopias jubatus	Eumetopias	Carnivora	Otariidae
1948	0.705	0.501	Eumetopias jubatus	Eumetopias	Carnivora	Otariidae
1949	0.528	0.421	Eumetopias jubatus	Eumetopias	Carnivora	Otariidae
1950	0.692	0.461	Eumetopias jubatus	Eumetopias	Carnivora	Otariidae
1951	0.916	0.488	Eumetopias jubatus	Eumetopias	Carnivora	Otariidae
1952	0.64	0.482	Eumetopias jubatus	Eumetopias	Carnivora	Otariidae
1953	0.98	0.511	Eumetopias jubatus	Eumetopias	Carnivora	Otariidae
1954	0.747	0.455	Eumetopias jubatus	Eumetopias	Carnivora	Otariidae
1955	1.235	0.553	Eumetopias jubatus	Eumetopias	Carnivora	Otariidae
1956	0.715	0.387	Eumetopias jubatus	Eumetopias	Carnivora	Otariidae
1957	0.848	0.549	Eumetopias jubatus	Eumetopias	Carnivora	Otariidae
1958	0.924	0.672	Eumetopias jubatus	Eumetopias	Carnivora	Otariidae
1959	0.775	0.51	Eumetopias jubatus	Eumetopias	Carnivora	Otariidae
1960	0.912	0.459	Eumetopias jubatus	Eumetopias	Carnivora	Otariidae
1961	0.836	0.576	Eumetopias jubatus	Eumetopias	Carnivora	Otariidae
1962	0.761	0.479	Eumetopias jubatus	Eumetopias	Carnivora	Otariidae
1963	0.902	0.531	Eumetopias jubatus	Eumetopias	Carnivora	Otariidae
1964	0.861	0.388	Eumetopias jubatus	Eumetopias	Carnivora	Otariidae
1965	0.749	0.547	Eumetopias jubatus	Eumetopias	Carnivora	Otariidae
1966	0.885	0.547	Eumetopias jubatus	Eumetopias	Carnivora	Otariidae
1967	0.751	0.343	Eumetopias jubatus	Eumetopias	Carnivora	Otariidae
1968	0.658	0.402	Eumetopias jubatus	Eumetopias	Carnivora	Otariidae
1969	0.752	0.499	Eumetopias jubatus	Eumetopias	Carnivora	Otariidae
1970	0.766	0.58	Eumetopias jubatus	Eumetopias	Carnivora	Otariidae
1971	0.808	0.394	Eumetopias jubatus	Eumetopias	Carnivora	Otariidae
1972	0.673	0.403	Eumetopias jubatus	Eumetopias	Carnivora	Otariidae
1973	0.905	0.565	Eumetopias jubatus	Eumetopias	Carnivora	Otariidae
1974	0.774	0.524	Eumetopias jubatus	Eumetopias	Carnivora	Otariidae
1975	1.069	0.65	Eumetopias jubatus	Eumetopias	Carnivora	Otariidae
1976	0.748	0.418	Giraffa camelopardalis	Giraffa	Artiodactyla	Giraffidae
1977	0.588	0.355	Giraffa camelopardalis	Giraffa	Artiodactyla	Giraffidae
1978	0.65	0.446	Giraffa camelopardalis	Giraffa	Artiodactyla	Giraffidae
1979	0.568	0.381	Giraffa camelopardalis	Giraffa	Artiodactyla	Giraffidae
1980	0.622	0.353	Giraffa camelopardalis	Giraffa	Artiodactyla	Giraffidae
1981	0.482	0.381	Giraffa camelopardalis	Giraffa	Artiodactyla	Giraffidae
1982	0.488	0.377	Giraffa camelopardalis	Giraffa	Artiodactyla	Giraffidae
1983	0.516	0.306	Giraffa camelopardalis	Giraffa	Artiodactyla	Giraffidae
1984	0.453	0.393	Giraffa camelopardalis	Giraffa	Artiodactyla	Giraffidae
1985	0.665	0.248	Giraffa camelopardalis	Giraffa	Artiodactyla	Giraffidae
1986	0.701	0.34	Giraffa camelopardalis	Giraffa	Artiodactyla	Giraffidae
1987	0.521	0.356	Giraffa camelopardalis	Giraffa	Artiodactyla	Giraffidae
1988	0.739	0.393	Giraffa camelopardalis	Giraffa	Artiodactyla	Giraffidae
1989	0.883	0.422	Giraffa camelopardalis	Giraffa	Artiodactyla	Giraffidae
1990	0.611	0.372	Giraffa camelopardalis	Giraffa	Artiodactyla	Giraffidae
1991	0.67	0.367	Giraffa camelopardalis	Giraffa	Artiodactyla	Giraffidae
1992	0.58	0.356	Giraffa camelopardalis	Giraffa	Artiodactyla	Giraffidae
1993	0.666	0.391	Giraffa camelopardalis	Giraffa	Artiodactyla	Giraffidae
1994	0.529	0.329	Giraffa camelopardalis	Giraffa	Artiodactyla	Giraffidae
1995	0.808	0.433	Giraffa camelopardalis	Giraffa	Artiodactyla	Giraffidae
1996	0.608	0.331	Giraffa camelopardalis	Giraffa	Artiodactyla	Giraffidae
1997	0.546	0.421	Giraffa camelopardalis	Giraffa	Artiodactyla	Giraffidae
1998	0.63	0.343	Giraffa camelopardalis	Giraffa	Artiodactyla	Giraffidae
1999	0.669	0.33	Giraffa camelopardalis	Giraffa	Artiodactyla	Giraffidae
[truncated: 5,645 more rows]
